# Supplementary material for: Carbon emission reduction and profit distribution mechanism of construction supply chain with fairness concern and cap-and-trade
Source: PLoS One. 2019 Oct 29;14(10):e0224153. doi: 10.1371/journal.pone.0224153 (PMC6818783; doi:10.1371/journal.pone.0224153)
Supplement: S1 File — (XLSX) [file pone.0224153.s001.xlsx]

## Sheet: Sheet1
The parameter values of numerical analysis
Parameter	Assumed value
e0	9
es	7
t1	6
t2	8
k	30
μ	5
s	1000
P1	3200000
P2	1200000
C11	1500000
C12	1000000
The data of Figure 1
γ2	enn1	enf1	enn2	enf2	ennsc	enfsc
0.1	1.66667	1.62049	0.9375	0.911361	2.60417	2.53185
0.2	1.66667	1.58243	0.9375	0.881996	2.60417	2.46443
0.3	1.66667	1.55106	0.9375	0.849713	2.60417	2.40077
0.4	1.66667	1.52539	0.9375	0.814647	2.60417	2.34004
0.5	1.66667	1.50473	0.9375	0.776811	2.60417	2.28155
0.6	1.66667	1.48859	0.9375	0.736125	2.60417	2.22471
0.7	1.66667	1.47661	0.9375	0.692429	2.60417	2.16904
0.8	1.66667	1.46857	0.9375	0.645496	2.60417	2.11407
0.9	1.66667	1.46434	0.9375	0.595029	2.60417	2.05937
1.0	1.66667	1.46386	0.9375	0.540657	2.60417	2.00452
1.1	1.66667	1.46716	0.9375	0.48193	2.60417	1.94909
1.2	1.66667	1.47433	0.9375	0.418305	2.60417	1.89263
1.3	1.66667	1.48555	0.9375	0.349128	2.60417	1.83468
1.4	1.66667	1.50109	0.9375	0.273615	2.60417	1.7747
1.5	1.66667	1.52128	0.9375	0.190815	2.60417	1.7121
1.6	1.66667	1.54661	0.9375	0.0995729	2.60417	1.64619
1.7	1.66667	1.57768	0.9375	-0.00152984	2.60417	1.57615
1.8	1.66667	1.61526	0.9375	-0.114249	2.60417	1.50101
1.9	1.66667	1.66037	0.9375	-0.240784	2.60417	1.41958
2.0	1.66667	1.71429	0.9375	-0.383929	2.60417	1.33036
The data of Figure 2
γ2	λnn	λnf
0.1	0.571429	0.555598
0.2	0.571429	0.542547
0.3	0.571429	0.531791
0.4	0.571429	0.522991
0.5	0.571429	0.515909
0.6	0.571429	0.510374
0.7	0.571429	0.506267
0.8	0.571429	0.503511
0.9	0.571429	0.50206
1.0	0.571429	0.501895
1.1	0.571429	0.503025
1.2	0.571429	0.505484
1.3	0.571429	0.509332
1.4	0.571429	0.514658
1.5	0.571429	0.521583
1.6	0.571429	0.530267
1.7	0.571429	0.540919
1.8	0.571429	0.553804
1.9	0.571429	0.569268
2.0	0.571429	0.587755
The data of Figure 3
γ2	πnn1	πnf1	πnn2	πnf2	πnnsc	πnfsc	πnn1-πnf1	πnn2-πnf2
0.1	501131	500142	206317	206072	707448	706214	988.562	245.066
0.2	501131	499220	206317	205787	707448	705007	1910.93	529.93
0.3	501131	498343	206317	205474	707448	703816	2788.3	843.424
0.4	501131	497493	206317	205138	707448	702631	3637.64	1179.03
0.5	501131	496658	206317	204784	707448	701441	4473.4	1533.26
0.6	501131	495822	206317	204412	707448	700235	5308.52	1904.82
0.7	501131	494976	206317	204023	707448	698998	6155.28	2294.14
0.8	501131	494105	206317	203614	707448	697719	7025.85	2703.17
0.9	501131	493198	206317	203182	707448	696380	7932.87	3135.34
1.0	501131	492241	206317	202721	707448	694962	8889.97	3595.64
1.1	501131	491219	206317	202226	707448	693445	9912.37	4090.86
1.2	501131	490113	206317	201687	707448	691800	11017.5	4629.93
1.3	501131	488905	206317	201092	707448	689998	12225.9	5224.49
1.4	501131	487569	206317	200427	707448	687996	13562.2	5889.61
1.5	501131	486074	206317	199672	707448	685746	15056.7	6644.87
1.6	501131	484384	206317	198801	707448	683185	16746.9	7515.89
1.7	501131	482450	206317	197780	707448	680231	18680.6	8536.54
1.8	501131	480212	206317	196565	707448	676777	20919.3	9752.03
1.9	501131	477587	206317	195093	707448	672681	23543.6	11223.6
2.0	501131	474469	206317	193281	707448	667751	26661.6	13035.7
The data of Figure 4
γ1	enn1	efn1	enn2	efn2	ennsc	efnsc
0.1	1.66667	1.65401	0.9375	0.901899	2.60417	2.55591
0.2	1.66667	1.63948	0.9375	0.87081	2.60417	2.51029
0.3	1.66667	1.62319	0.9375	0.843573	2.60417	2.46676
0.4	1.66667	1.60513	0.9375	0.819709	2.60417	2.42484
0.5	1.66667	1.58521	0.9375	0.798872	2.60417	2.38409
0.6	1.66667	1.56324	0.9375	0.780824	2.60417	2.34406
0.7	1.66667	1.53893	0.9375	0.765412	2.60417	2.30434
0.8	1.66667	1.51188	0.9375	0.752566	2.60417	2.26444
0.9	1.66667	1.48156	0.9375	0.742294	2.60417	2.22386
1.0	1.66667	1.44728	0.9375	0.734694	2.60417	2.18197
1.1	1.66667	1.40807	0.9375	0.729967	2.60417	2.13804
1.2	1.66667	1.36264	0.9375	0.728451	2.60417	2.09109
1.3	1.66667	1.30918	0.9375	0.730674	2.60417	2.03986
1.4	1.66667	1.24513	0.9375	0.737443	2.60417	1.98257
1.5	1.66667	1.16667	0.9375	0.75	2.60417	1.91667
1.6	1.66667	1.06793	0.9375	0.770306	2.60417	1.83824
1.7	1.66667	0.939398	0.9375	0.801595	2.60417	1.74099
1.8	1.66667	0.764484	0.9375	0.849546	2.60417	1.61403
1.9	1.66667	0.511567	0.9375	0.925038	2.60417	1.43661
2.0	1.66667	0.111905	0.9375	1.05179	2.60417	1.16369
The data of Figure 5
γ1	λnn	λfn
0.1	0.571429	0.587703
0.2	0.571429	0.601915
0.3	0.571429	0.614367
0.4	0.571429	0.625276
0.5	0.571429	0.634801
0.6	0.571429	0.643052
0.7	0.571429	0.650097
0.8	0.571429	0.65597
0.9	0.571429	0.660665
1.0	0.571429	0.66414
1.1	0.571429	0.666301
1.2	0.571429	0.666994
1.3	0.571429	0.665977
1.4	0.571429	0.662883
1.5	0.571429	0.657143
1.6	0.571429	0.64786
1.7	0.571429	0.633556
1.8	0.571429	0.611636
1.9	0.571429	0.577125
2.0	0.571429	0.519184
The data of Figure 6
γ1	πnn1	πfn1	πnn2	πfn2	πnnsc	πfnsc	πnn1-πfn1	πnn2-πfn2
0.1	501131	500897	206317	205638	707448	706535	233.582	679.418
0.2	501131	500642	206317	205024	707448	705666	488.867	1292.77
0.3	501131	500372	206317	204463	707448	704835	759.037	1853.6
0.4	501131	500092	206317	203944	707448	704035	1039.39	2373.16
0.5	501131	499804	206317	203456	707448	703260	1326.72	2861.19
0.6	501131	499512	206317	202990	707448	702502	1618.97	3326.53
0.7	501131	499216	206317	202539	707448	701755	1915.02	3777.69
0.8	501131	498916	206317	202094	707448	701010	2214.56	4223.33
0.9	501131	498613	206317	201644	707448	700257	2518.15	4672.92
1.0	501131	498304	206317	201180	707448	699483	2827.31	5137.46
1.1	501131	497986	206317	200686	707448	698672	3144.83	5630.6
1.2	501131	497656	206317	200147	707448	697802	3475.26	6170.37
1.3	501131	497305	206317	199535	707448	696840	3825.89	6781.85
1.4	501131	496922	206317	198815	707448	695737	4208.54	7502.01
1.5	501131	496488	206317	197929	707448	694417	4642.86	8388.39
1.6	501131	495968	206317	196781	707448	692749	5163.19	9536.22
1.7	501131	495297	206317	195202	707448	690500	5833.53	11114.9
1.8	501131	494347	206317	192863	707448	687211	6783.77	13453.5
1.9	501131	492821	206317	189045	707448	681865	8310.13	17272.4
2.0	501131	489920	206317	181884	707448	671804	11211.2	24432.7
The data of Figure 7(a)
γ1 γ2	0	1	2	3	4	5	6	7	8	9	10	11	12	13	14	15	16	17	18	19	20	21	22	23	24	25	26	27	28	29	30	31	32	33	34	35	36	37	38	39	40	41	42	43	44	45	46	47	48
0	1.66667	1.66427	1.66179	1.65923	1.65659	1.65387	1.65108	1.64821	1.64527	1.64225	1.63917	1.63601	1.63278	1.62948	1.62611	1.62267	1.61915	1.61557	1.61191	1.60817	1.60436	1.60048	1.59652	1.59248	1.58836	1.58415	1.57987	1.57549	1.57103	1.56648	1.56184	1.55709	1.55225	1.54731	1.54226	1.53711	1.53184	1.52645	1.52095	1.51532	1.50956	1.50366	1.49763	1.49145	1.48511	1.47862	1.47197	1.46514	1.45814
1	1.6566	1.65417	1.65165	1.64906	1.64639	1.64364	1.64082	1.63793	1.63496	1.63192	1.62881	1.62563	1.62238	1.61906	1.61567	1.61221	1.60868	1.60508	1.6014	1.59766	1.59384	1.58994	1.58597	1.58192	1.5778	1.57359	1.5693	1.56493	1.56047	1.55592	1.55128	1.54655	1.54172	1.53679	1.53176	1.52662	1.52137	1.51601	1.51053	1.50494	1.49921	1.49336	1.48737	1.48124	1.47496	1.46853	1.46195	1.4552	1.44827
2	1.64692	1.64446	1.64191	1.63929	1.63659	1.63382	1.63097	1.62805	1.62506	1.622	1.61887	1.61567	1.6124	1.60906	1.60565	1.60218	1.59863	1.59502	1.59133	1.58758	1.58375	1.57984	1.57587	1.57182	1.56769	1.56348	1.55919	1.55482	1.55036	1.54582	1.54119	1.53647	1.53165	1.52674	1.52172	1.51661	1.51139	1.50605	1.50061	1.49504	1.48936	1.48355	1.47761	1.47153	1.46531	1.45894	1.45242	1.44575	1.43891
3	1.63762	1.63512	1.63255	1.6299	1.62718	1.62438	1.62151	1.61856	1.61555	1.61247	1.60932	1.6061	1.60281	1.59946	1.59604	1.59255	1.58899	1.58537	1.58167	1.57791	1.57407	1.57016	1.56618	1.56213	1.558	1.55379	1.54951	1.54514	1.54069	1.53616	1.53154	1.52683	1.52203	1.51713	1.51214	1.50705	1.50185	1.49655	1.49113	1.48561	1.47996	1.4742	1.4683	1.46228	1.45612	1.44981	1.44336	1.43676	1.43
4	1.62867	1.62615	1.62355	1.62087	1.61812	1.6153	1.61241	1.60944	1.60641	1.60331	1.60014	1.5969	1.5936	1.59024	1.5868	1.5833	1.57973	1.5761	1.5724	1.56863	1.56479	1.56088	1.55689	1.55284	1.54871	1.54451	1.54023	1.53587	1.53143	1.5269	1.5223	1.5176	1.51282	1.50794	1.50297	1.4979	1.49274	1.48746	1.48209	1.4766	1.47099	1.46527	1.45943	1.45346	1.44735	1.44111	1.43473	1.42821	1.42152
5	1.62007	1.61752	1.61489	1.61219	1.60942	1.60657	1.60365	1.60067	1.59762	1.5945	1.59132	1.58807	1.58475	1.58137	1.57793	1.57442	1.57084	1.5672	1.56349	1.55972	1.55587	1.55196	1.54798	1.54392	1.5398	1.5356	1.53133	1.52697	1.52254	1.51803	1.51344	1.50876	1.504	1.49914	1.4942	1.48916	1.48402	1.47878	1.47344	1.46798	1.46242	1.45675	1.45095	1.44504	1.43899	1.43282	1.4265	1.42005	1.41345
6	1.6118	1.60922	1.60657	1.60384	1.60104	1.59817	1.59524	1.59223	1.58917	1.58603	1.58283	1.57957	1.57624	1.57285	1.56939	1.56588	1.56229	1.55864	1.55493	1.55115	1.54731	1.5434	1.53942	1.53537	1.53124	1.52705	1.52278	1.51844	1.51402	1.50953	1.50495	1.50029	1.49555	1.49071	1.48579	1.48078	1.47567	1.47046	1.46516	1.45974	1.45423	1.4486	1.44285	1.43699	1.431	1.42489	1.41864	1.41226	1.40574
7	1.60384	1.60123	1.59856	1.59581	1.59298	1.5901	1.58714	1.58412	1.58103	1.57788	1.57467	1.57139	1.56805	1.56465	1.56119	1.55766	1.55407	1.55042	1.54671	1.54292	1.53908	1.53517	1.53119	1.52714	1.52303	1.51884	1.51458	1.51025	1.50585	1.50137	1.4968	1.49216	1.48744	1.48263	1.47773	1.47275	1.46767	1.4625	1.45723	1.45186	1.44638	1.4408	1.4351	1.42929	1.42336	1.41731	1.41113	1.40482	1.39838
8	1.59618	1.59355	1.59085	1.58807	1.58523	1.58232	1.57935	1.57631	1.57321	1.57004	1.56682	1.56353	1.56018	1.55677	1.5533	1.54976	1.54617	1.54251	1.53879	1.53501	1.53117	1.52726	1.52328	1.51924	1.51513	1.51096	1.50671	1.50239	1.498	1.49353	1.48899	1.48436	1.47966	1.47488	1.47001	1.46505	1.46	1.45486	1.44963	1.4443	1.43886	1.43333	1.42768	1.42193	1.41605	1.41006	1.40395	1.39771	1.39134
9	1.58882	1.58616	1.58343	1.58064	1.57777	1.57484	1.57185	1.5688	1.56568	1.5625	1.55926	1.55596	1.5526	1.54918	1.5457	1.54216	1.53856	1.53491	1.53118	1.5274	1.52356	1.51965	1.51568	1.51165	1.50754	1.50337	1.49914	1.49483	1.49045	1.486	1.48148	1.47687	1.47219	1.46743	1.46259	1.45766	1.45265	1.44754	1.44234	1.43705	1.43166	1.42617	1.42057	1.41487	1.40905	1.40312	1.39707	1.3909	1.3846
10	1.58173	1.57905	1.5763	1.57348	1.5706	1.56765	1.56464	1.56156	1.55843	1.55524	1.55199	1.54868	1.54531	1.54188	1.53839	1.53485	1.53125	1.52759	1.52386	1.52008	1.51624	1.51234	1.50837	1.50434	1.50025	1.49609	1.49186	1.48757	1.4832	1.47877	1.47426	1.46968	1.46502	1.46028	1.45547	1.45057	1.44558	1.44051	1.43535	1.4301	1.42475	1.4193	1.41376	1.4081	1.40235	1.39647	1.39049	1.38438	1.37816
11	1.57492	1.57221	1.56943	1.56659	1.56369	1.56072	1.55769	1.5546	1.55146	1.54825	1.54499	1.54167	1.53829	1.53485	1.53136	1.52781	1.5242	1.52054	1.51682	1.51304	1.5092	1.5053	1.50133	1.49731	1.49323	1.48908	1.48486	1.48058	1.47623	1.47181	1.46732	1.46276	1.45813	1.45342	1.44863	1.44375	1.4388	1.43376	1.42864	1.42343	1.41812	1.41272	1.40722	1.40162	1.39591	1.3901	1.38418	1.37814	1.37198
12	1.56837	1.56563	1.56283	1.55997	1.55704	1.55406	1.55101	1.54791	1.54474	1.54153	1.53825	1.53492	1.53153	1.52809	1.52459	1.52104	1.51743	1.51376	1.51004	1.50626	1.50242	1.49852	1.49457	1.49055	1.48647	1.48233	1.47813	1.47386	1.46953	1.46513	1.46066	1.45612	1.4515	1.44681	1.44205	1.43721	1.43229	1.42728	1.42219	1.41702	1.41175	1.4064	1.40094	1.39539	1.38974	1.38399	1.37812	1.37215	1.36606
13	1.56207	1.55931	1.55648	1.5536	1.55065	1.54765	1.54458	1.54146	1.53828	1.53505	1.53177	1.52842	1.52503	1.52158	1.51807	1.51451	1.5109	1.50723	1.50351	1.49973	1.4959	1.492	1.48805	1.48404	1.47997	1.47584	1.47165	1.4674	1.46308	1.45869	1.45424	1.44972	1.44513	1.44047	1.43573	1.43092	1.42603	1.42106	1.416	1.41086	1.40564	1.40033	1.39492	1.38942	1.38382	1.37812	1.37231	1.3664	1.36038
14	1.55602	1.55323	1.55038	1.54747	1.5445	1.54148	1.5384	1.53526	1.53207	1.52882	1.52552	1.52217	1.51877	1.51531	1.5118	1.50824	1.50462	1.50095	1.49723	1.49345	1.48962	1.48573	1.48178	1.47778	1.47372	1.4696	1.46542	1.46118	1.45687	1.45251	1.44807	1.44357	1.439	1.43436	1.42965	1.42487	1.42001	1.41507	1.41005	1.40495	1.39977	1.39449	1.38913	1.38368	1.37813	1.37248	1.36674	1.36089	1.35493
15	1.5502	1.54739	1.54451	1.54158	1.53859	1.53555	1.53245	1.52929	1.52609	1.52283	1.51952	1.51616	1.51274	1.50928	1.50576	1.50219	1.49857	1.4949	1.49118	1.4874	1.48357	1.47969	1.47575	1.47175	1.4677	1.46359	1.45942	1.45519	1.4509	1.44655	1.44214	1.43766	1.43311	1.42849	1.42381	1.41905	1.41422	1.40931	1.40433	1.39927	1.39412	1.38889	1.38357	1.37817	1.37267	1.36707	1.36138	1.35559	1.34969
16	1.54462	1.54177	1.53887	1.53592	1.53291	1.52984	1.52673	1.52356	1.52033	1.51706	1.51374	1.51037	1.50694	1.50347	1.49995	1.49638	1.49275	1.48908	1.48536	1.48158	1.47775	1.47387	1.46994	1.46595	1.4619	1.45781	1.45365	1.44943	1.44516	1.44082	1.43643	1.43197	1.42744	1.42285	1.41819	1.41346	1.40866	1.40378	1.39883	1.3938	1.38869	1.3835	1.37823	1.37287	1.36742	1.36188	1.35624	1.35051	1.34467
17	1.53926	1.53639	1.53346	1.53048	1.52745	1.52436	1.52123	1.51804	1.5148	1.51152	1.50818	1.5048	1.50137	1.49789	1.49436	1.49078	1.48715	1.48348	1.47975	1.47598	1.47215	1.46827	1.46434	1.46036	1.45633	1.45224	1.44809	1.44389	1.43963	1.43531	1.43093	1.42649	1.42198	1.41741	1.41278	1.40808	1.4033	1.39846	1.39354	1.38855	1.38348	1.37833	1.37309	1.36778	1.36238	1.35688	1.3513	1.34562	1.33985
18	1.53411	1.53122	1.52826	1.52526	1.5222	1.5191	1.51594	1.51274	1.50948	1.50618	1.50284	1.49944	1.496	1.49251	1.48898	1.48539	1.48176	1.47808	1.47436	1.47058	1.46676	1.46289	1.45896	1.45499	1.45096	1.44688	1.44274	1.43855	1.43431	1.43	1.42564	1.42122	1.41673	1.41219	1.40758	1.4029	1.39815	1.39334	1.38845	1.38349	1.37846	1.37335	1.36816	1.36288	1.35753	1.35208	1.34655	1.34093	1.33521
19	1.52918	1.52626	1.52328	1.52025	1.51717	1.51404	1.51087	1.50764	1.50437	1.50106	1.4977	1.49429	1.49084	1.48734	1.4838	1.48021	1.47658	1.4729	1.46917	1.4654	1.46157	1.4577	1.45378	1.44981	1.44579	1.44172	1.4376	1.43342	1.42918	1.4249	1.42055	1.41615	1.41168	1.40716	1.40257	1.39792	1.3932	1.38841	1.38356	1.37863	1.37363	1.36856	1.36341	1.35818	1.35287	1.34747	1.34199	1.33642	1.33076
20	1.52446	1.52151	1.5185	1.51544	1.51234	1.50919	1.50599	1.50275	1.49947	1.49614	1.49276	1.48934	1.48588	1.48237	1.47882	1.47523	1.47159	1.46791	1.46418	1.4604	1.45658	1.45271	1.4488	1.44483	1.44082	1.43676	1.43264	1.42848	1.42426	1.41998	1.41565	1.41127	1.40682	1.40232	1.39775	1.39313	1.38843	1.38368	1.37885	1.37396	1.36899	1.36396	1.35885	1.35366	1.34839	1.34304	1.33761	1.33209	1.32648
21	1.51995	1.51696	1.51392	1.51084	1.50771	1.50454	1.50132	1.49806	1.49475	1.49141	1.48802	1.48459	1.48112	1.4776	1.47404	1.47044	1.4668	1.46311	1.45938	1.4556	1.45178	1.44792	1.444	1.44005	1.43604	1.43198	1.42788	1.42372	1.41951	1.41525	1.41094	1.40657	1.40215	1.39766	1.39312	1.38852	1.38385	1.37912	1.37433	1.36946	1.36453	1.35953	1.35446	1.34931	1.34408	1.33878	1.33339	1.32792	1.32236
22	1.51563	1.51261	1.50954	1.50643	1.50327	1.50008	1.49684	1.49356	1.49023	1.48687	1.48347	1.48002	1.47654	1.47301	1.46945	1.46584	1.46219	1.4585	1.45476	1.45099	1.44717	1.4433	1.43939	1.43544	1.43144	1.42739	1.42329	1.41915	1.41495	1.41071	1.40641	1.40205	1.39765	1.39318	1.38866	1.38408	1.37944	1.37474	1.36997	1.36514	1.36024	1.35528	1.35024	1.34513	1.33994	1.33468	1.32934	1.32392	1.31841
23	1.5115	1.50845	1.50535	1.50221	1.49903	1.49581	1.49254	1.48924	1.4859	1.48252	1.4791	1.47564	1.47215	1.46861	1.46503	1.46142	1.45776	1.45407	1.45033	1.44655	1.44273	1.43887	1.43496	1.43101	1.42702	1.42297	1.41889	1.41475	1.41057	1.40633	1.40205	1.39771	1.39332	1.38888	1.38438	1.37982	1.3752	1.37052	1.36579	1.36098	1.35612	1.35118	1.34618	1.34111	1.33596	1.33074	1.32545	1.32007	1.31462
24	1.50756	1.50448	1.50135	1.49818	1.49497	1.49172	1.48843	1.48511	1.48175	1.47835	1.47492	1.47144	1.46793	1.46439	1.4608	1.45718	1.45351	1.44981	1.44607	1.44229	1.43847	1.43461	1.4307	1.42675	1.42276	1.41873	1.41465	1.41052	1.40635	1.40213	1.39786	1.39353	1.38916	1.38473	1.38025	1.37572	1.37112	1.36647	1.36176	1.35699	1.35215	1.34725	1.34228	1.33725	1.33214	1.32696	1.32171	1.31638	1.31097
25	1.50381	1.50069	1.49753	1.49433	1.49109	1.48782	1.48451	1.48116	1.47778	1.47436	1.47091	1.46742	1.46389	1.46033	1.45674	1.45311	1.44944	1.44573	1.44198	1.4382	1.43438	1.43051	1.42661	1.42267	1.41868	1.41465	1.41058	1.40646	1.4023	1.39809	1.39383	1.38952	1.38516	1.38075	1.37629	1.37178	1.36721	1.36258	1.35789	1.35315	1.34834	1.34347	1.33854	1.33353	1.32847	1.32333	1.31811	1.31283	1.30747
26	1.50025	1.49709	1.49389	1.49066	1.48739	1.48409	1.48075	1.47738	1.47398	1.47054	1.46707	1.46357	1.46003	1.45645	1.45285	1.4492	1.44553	1.44181	1.43806	1.43427	1.43045	1.42659	1.42268	1.41874	1.41476	1.41073	1.40667	1.40256	1.3984	1.3942	1.38996	1.38566	1.38132	1.37693	1.37249	1.36799	1.36344	1.35884	1.35418	1.34946	1.34468	1.33984	1.33494	1.32997	1.32494	1.31983	1.31466	1.30942	1.3041
27	1.49686	1.49366	1.49043	1.48716	1.48386	1.48053	1.47717	1.47378	1.47035	1.46689	1.4634	1.45988	1.45633	1.45274	1.44912	1.44547	1.44178	1.43806	1.4343	1.43051	1.42668	1.42282	1.41891	1.41497	1.41099	1.40697	1.40291	1.39881	1.39466	1.39047	1.38624	1.38196	1.37763	1.37326	1.36883	1.36435	1.35983	1.35524	1.35061	1.34591	1.34116	1.33635	1.33148	1.32655	1.32155	1.31648	1.31135	1.30615	1.30087
28	1.49365	1.49041	1.48714	1.48384	1.48051	1.47715	1.47376	1.47034	1.46689	1.46341	1.4599	1.45636	1.45279	1.44919	1.44555	1.44189	1.43819	1.43446	1.4307	1.4269	1.42307	1.4192	1.4153	1.41136	1.40738	1.40337	1.39931	1.39521	1.39108	1.3869	1.38267	1.3784	1.37409	1.36973	1.36532	1.36086	1.35635	1.35179	1.34718	1.34251	1.33779	1.333	1.32816	1.32326	1.31829	1.31326	1.30817	1.30301	1.29777
29	1.49061	1.48733	1.48402	1.48069	1.47732	1.47393	1.47051	1.46706	1.46359	1.46009	1.45656	1.453	1.44941	1.44579	1.44215	1.43847	1.43476	1.43102	1.42725	1.42345	1.41961	1.41574	1.41184	1.4079	1.40392	1.39991	1.39586	1.39177	1.38764	1.38346	1.37925	1.37499	1.37069	1.36635	1.36195	1.35751	1.35302	1.34848	1.34389	1.33924	1.33455	1.32979	1.32498	1.32011	1.31517	1.31018	1.30512	1.29999	1.2948
30	1.48775	1.48442	1.48108	1.4777	1.4743	1.47088	1.46743	1.46395	1.46045	1.45693	1.45337	1.44979	1.44619	1.44255	1.43889	1.4352	1.43148	1.42774	1.42396	1.42015	1.41631	1.41243	1.40853	1.40458	1.40061	1.3966	1.39255	1.38846	1.38434	1.38017	1.37597	1.37172	1.36743	1.3631	1.35872	1.3543	1.34983	1.34531	1.34074	1.33611	1.33144	1.32671	1.32192	1.31708	1.31218	1.30722	1.30219	1.2971	1.29195
31	1.48505	1.48168	1.47829	1.47488	1.47144	1.46799	1.4645	1.461	1.45747	1.45392	1.45035	1.44675	1.44312	1.43947	1.43579	1.43209	1.42836	1.4246	1.42081	1.41699	1.41314	1.40927	1.40536	1.40141	1.39744	1.39343	1.38938	1.3853	1.38118	1.37702	1.37283	1.36859	1.36431	1.35999	1.35563	1.35122	1.34676	1.34226	1.33771	1.33311	1.32846	1.32375	1.319	1.31418	1.30931	1.30438	1.29939	1.29434	1.28922
32	1.48252	1.47911	1.47567	1.47222	1.46875	1.46525	1.46174	1.4582	1.45465	1.45107	1.44747	1.44385	1.4402	1.43653	1.43284	1.42912	1.42538	1.4216	1.41781	1.41398	1.41013	1.40624	1.40233	1.39838	1.39441	1.3904	1.38635	1.38227	1.37816	1.37401	1.36982	1.36559	1.36132	1.35701	1.35266	1.34827	1.34383	1.33935	1.33482	1.33024	1.32561	1.32093	1.31619	1.31141	1.30656	1.30166	1.2967	1.29169	1.28661
33	1.48016	1.4767	1.47322	1.46972	1.46621	1.46268	1.45913	1.45556	1.45198	1.44837	1.44475	1.4411	1.43743	1.43374	1.43003	1.4263	1.42254	1.41875	1.41495	1.41111	1.40725	1.40336	1.39944	1.39549	1.39151	1.3875	1.38346	1.37938	1.37527	1.37112	1.36694	1.36272	1.35846	1.35417	1.34983	1.34545	1.34102	1.33656	1.33204	1.32748	1.32288	1.31822	1.31351	1.30875	1.30393	1.29906	1.29414	1.28915	1.2841
34	1.47796	1.47444	1.47092	1.46738	1.46383	1.46026	1.45667	1.45307	1.44946	1.44582	1.44217	1.4385	1.43481	1.4311	1.42737	1.42362	1.41984	1.41605	1.41222	1.40838	1.40451	1.40061	1.39668	1.39273	1.38875	1.38474	1.38069	1.37662	1.37251	1.36837	1.36419	1.35998	1.35573	1.35144	1.34712	1.34275	1.33834	1.33389	1.32939	1.32485	1.32026	1.31563	1.31094	1.30621	1.30142	1.29658	1.29168	1.28672	1.28171
35	1.47592	1.47235	1.46878	1.46519	1.4616	1.45799	1.45437	1.45073	1.44708	1.44342	1.43974	1.43604	1.43233	1.4286	1.42485	1.42108	1.41729	1.41347	1.40964	1.40578	1.4019	1.398	1.39406	1.39011	1.38612	1.38211	1.37806	1.37399	1.36988	1.36574	1.36157	1.35737	1.35312	1.34885	1.34453	1.34017	1.33578	1.33134	1.32686	1.32234	1.31777	1.31315	1.30849	1.30378	1.29902	1.2942	1.28933	1.28441	1.27943
36	1.47404	1.47042	1.46679	1.46316	1.45952	1.45587	1.45221	1.44854	1.44486	1.44116	1.43745	1.43373	1.42999	1.42623	1.42246	1.41867	1.41486	1.41104	1.40719	1.40332	1.39943	1.39551	1.39157	1.38761	1.38362	1.3796	1.37556	1.37148	1.36738	1.36324	1.35907	1.35487	1.35064	1.34637	1.34206	1.33772	1.33333	1.32891	1.32445	1.31994	1.31539	1.31079	1.30615	1.30146	1.29672	1.29193	1.28709	1.2822	1.27725
37	1.47232	1.46864	1.46496	1.46128	1.45759	1.4539	1.4502	1.44649	1.44277	1.43904	1.4353	1.43155	1.42779	1.42401	1.42022	1.41641	1.41258	1.40873	1.40487	1.40099	1.39708	1.39316	1.38921	1.38524	1.38124	1.37722	1.37317	1.3691	1.365	1.36086	1.3567	1.3525	1.34827	1.34401	1.33971	1.33538	1.331	1.32659	1.32214	1.31765	1.31312	1.30854	1.30392	1.29925	1.29454	1.28977	1.28496	1.28009	1.27517
38	1.47075	1.46702	1.46329	1.45955	1.45582	1.45208	1.44834	1.44459	1.44083	1.43707	1.4333	1.42952	1.42572	1.42192	1.4181	1.41427	1.41042	1.40656	1.40268	1.39879	1.39487	1.39093	1.38698	1.383	1.37899	1.37497	1.37092	1.36684	1.36273	1.3586	1.35444	1.35024	1.34602	1.34176	1.33747	1.33315	1.32879	1.32439	1.31995	1.31547	1.31096	1.3064	1.3018	1.29715	1.29246	1.28771	1.28293	1.27809	1.27319
39	1.46934	1.46555	1.46176	1.45798	1.45419	1.4504	1.44662	1.44283	1.43903	1.43524	1.43143	1.42762	1.4238	1.41997	1.41612	1.41227	1.4084	1.40452	1.40062	1.39671	1.39278	1.38883	1.38486	1.38088	1.37687	1.37283	1.36878	1.3647	1.36059	1.35646	1.35229	1.3481	1.34388	1.33963	1.33535	1.33103	1.32668	1.32229	1.31787	1.31341	1.3089	1.30436	1.29978	1.29515	1.29048	1.28576	1.28099	1.27618	1.27132
40	1.46809	1.46424	1.46039	1.45655	1.45271	1.44887	1.44504	1.44121	1.43738	1.43354	1.4297	1.42585	1.422	1.41814	1.41427	1.4104	1.40651	1.40261	1.39869	1.39476	1.39082	1.38685	1.38287	1.37888	1.37486	1.37082	1.36676	1.36267	1.35856	1.35443	1.35027	1.34608	1.34186	1.33761	1.33334	1.32903	1.32468	1.32031	1.31589	1.31144	1.30695	1.30243	1.29786	1.29325	1.2886	1.2839	1.27916	1.27437	1.26953
41	1.467	1.46307	1.45916	1.45526	1.45137	1.44749	1.44361	1.43973	1.43586	1.43198	1.4281	1.42422	1.42034	1.41645	1.41256	1.40865	1.40474	1.40082	1.39688	1.39293	1.38897	1.385	1.381	1.37699	1.37297	1.36892	1.36485	1.36076	1.35665	1.35251	1.34835	1.34416	1.33995	1.3357	1.33143	1.32713	1.32279	1.31842	1.31402	1.30958	1.30511	1.3006	1.29604	1.29145	1.28682	1.28214	1.27742	1.27266	1.26784
42	1.46605	1.46206	1.45809	1.45413	1.45018	1.44624	1.44231	1.43839	1.43447	1.43056	1.42664	1.42273	1.41881	1.41489	1.41097	1.40703	1.4031	1.39915	1.3952	1.39123	1.38725	1.38326	1.37925	1.37523	1.37119	1.36714	1.36306	1.35896	1.35485	1.35071	1.34654	1.34236	1.33814	1.3339	1.32963	1.32533	1.32101	1.31664	1.31225	1.30782	1.30336	1.29886	1.29433	1.28975	1.28514	1.28048	1.27578	1.27103	1.26624
43	1.46526	1.4612	1.45716	1.45314	1.44914	1.44514	1.44116	1.43719	1.43323	1.42927	1.42531	1.42136	1.41741	1.41346	1.4095	1.40554	1.40158	1.39761	1.39363	1.38965	1.38565	1.38164	1.37762	1.37358	1.36953	1.36547	1.36138	1.35728	1.35316	1.34901	1.34485	1.34066	1.33644	1.33221	1.32794	1.32364	1.31932	1.31497	1.31058	1.30617	1.30171	1.29723	1.29271	1.28815	1.28355	1.27891	1.27423	1.2695	1.26474
44	1.46463	1.46049	1.45638	1.4523	1.44823	1.44418	1.44015	1.43612	1.43211	1.42811	1.42411	1.42012	1.41614	1.41215	1.40816	1.40418	1.40018	1.39619	1.39219	1.38818	1.38416	1.38014	1.3761	1.37205	1.36799	1.36391	1.35982	1.35571	1.35158	1.34743	1.34326	1.33907	1.33485	1.33061	1.32635	1.32206	1.31774	1.31339	1.30901	1.30461	1.30016	1.29569	1.29118	1.28663	1.28205	1.27743	1.27277	1.26806	1.26332
45	1.46414	1.45993	1.45575	1.4516	1.44747	1.44336	1.43927	1.4352	1.43114	1.42709	1.42305	1.41902	1.41499	1.41097	1.40695	1.40293	1.39891	1.39489	1.39086	1.38683	1.3828	1.37875	1.3747	1.37063	1.36655	1.36246	1.35836	1.35424	1.3501	1.34595	1.34177	1.33758	1.33336	1.32912	1.32486	1.32057	1.31626	1.31191	1.30754	1.30314	1.29871	1.29425	1.28975	1.28522	1.28065	1.27604	1.2714	1.26671	1.26199
46	1.46381	1.45952	1.45527	1.45105	1.44685	1.44268	1.43853	1.4344	1.43029	1.4262	1.42211	1.41804	1.41397	1.40991	1.40586	1.40181	1.39776	1.39371	1.38966	1.3856	1.38154	1.37748	1.37341	1.36932	1.36523	1.36113	1.35701	1.35288	1.34874	1.34457	1.34039	1.33619	1.33198	1.32773	1.32347	1.31918	1.31487	1.31053	1.30617	1.30177	1.29735	1.2929	1.28841	1.28389	1.27933	1.27474	1.27011	1.26545	1.26074
47	1.46363	1.45926	1.45493	1.45064	1.44638	1.44214	1.43793	1.43375	1.42958	1.42543	1.4213	1.41718	1.41308	1.40898	1.40489	1.40081	1.39672	1.39265	1.38857	1.38449	1.3804	1.37632	1.37223	1.36813	1.36402	1.3599	1.35577	1.35163	1.34747	1.3433	1.33912	1.33491	1.33069	1.32645	1.32218	1.31789	1.31358	1.30925	1.30489	1.3005	1.29608	1.29164	1.28716	1.28265	1.27811	1.27353	1.26892	1.26427	1.25958
48	1.46361	1.45915	1.45474	1.45037	1.44604	1.44174	1.43747	1.43322	1.429	1.4248	1.42062	1.41646	1.41231	1.40817	1.40404	1.39992	1.39581	1.3917	1.38759	1.38349	1.37938	1.37527	1.37116	1.36704	1.36291	1.35878	1.35464	1.35048	1.34631	1.34214	1.33794	1.33373	1.3295	1.32526	1.32099	1.3167	1.31239	1.30806	1.3037	1.29932	1.29491	1.29047	1.286	1.2815	1.27697	1.27241	1.26781	1.26317	1.2585
49	1.46374	1.4592	1.4547	1.45025	1.44585	1.44148	1.43714	1.43283	1.42856	1.4243	1.42007	1.41586	1.41167	1.40749	1.40332	1.39916	1.39501	1.39087	1.38673	1.3826	1.37847	1.37433	1.3702	1.36606	1.36191	1.35776	1.3536	1.34944	1.34526	1.34107	1.33687	1.33265	1.32841	1.32416	1.31989	1.3156	1.31129	1.30696	1.30261	1.29823	1.29382	1.28939	1.28493	1.28044	1.27592	1.27137	1.26678	1.26216	1.25751
50	1.46402	1.45939	1.45481	1.45028	1.44579	1.44135	1.43695	1.43258	1.42824	1.42393	1.41965	1.41539	1.41115	1.40692	1.40271	1.39852	1.39433	1.39016	1.38599	1.38182	1.37766	1.3735	1.36934	1.36518	1.36102	1.35685	1.35268	1.3485	1.3443	1.3401	1.33589	1.33166	1.32742	1.32317	1.31889	1.3146	1.31029	1.30596	1.3016	1.29723	1.29283	1.2884	1.28395	1.27946	1.27495	1.27041	1.26584	1.26123	1.25659
51	1.46446	1.45973	1.45506	1.45044	1.44588	1.44137	1.43689	1.43246	1.42806	1.42369	1.41935	1.41504	1.41075	1.40648	1.40223	1.39799	1.39377	1.38956	1.38535	1.38116	1.37697	1.37278	1.3686	1.36442	1.36023	1.35605	1.35185	1.34766	1.34345	1.33924	1.33501	1.33078	1.32653	1.32226	1.31799	1.31369	1.30938	1.30504	1.30069	1.29632	1.29192	1.2875	1.28305	1.27857	1.27407	1.26954	1.26498	1.26038	1.25576
52	1.46505	1.46022	1.45546	1.45076	1.44611	1.44152	1.43697	1.43247	1.42801	1.42358	1.41918	1.41481	1.41047	1.40616	1.40186	1.39758	1.39332	1.38907	1.38483	1.38061	1.37639	1.37217	1.36796	1.36376	1.35955	1.35534	1.35113	1.34692	1.3427	1.33847	1.33423	1.32998	1.32573	1.32146	1.31717	1.31287	1.30855	1.30422	1.29987	1.29549	1.2911	1.28668	1.28223	1.27777	1.27327	1.26875	1.2642	1.25961	1.255
53	1.4658	1.46086	1.45601	1.45122	1.44649	1.44181	1.43719	1.43262	1.42808	1.42359	1.41914	1.41471	1.41032	1.40595	1.40161	1.39729	1.39299	1.3887	1.38443	1.38017	1.37591	1.37167	1.36743	1.3632	1.35897	1.35474	1.35051	1.34628	1.34204	1.3378	1.33355	1.32929	1.32502	1.32074	1.31645	1.31214	1.30782	1.30348	1.29913	1.29475	1.29036	1.28594	1.2815	1.27704	1.27255	1.26804	1.26349	1.25892	1.25432
54	1.4667	1.46166	1.4567	1.45182	1.447	1.44224	1.43754	1.4329	1.42829	1.42374	1.41922	1.41474	1.41029	1.40587	1.40148	1.39711	1.39277	1.38844	1.38413	1.37983	1.37555	1.37127	1.36701	1.36275	1.35849	1.35424	1.34999	1.34574	1.34148	1.33722	1.33296	1.32869	1.32441	1.32012	1.31582	1.31151	1.30718	1.30284	1.29848	1.2941	1.28971	1.28529	1.28086	1.2764	1.27191	1.26741	1.26287	1.25831	1.25372
55	1.46776	1.46261	1.45755	1.45257	1.44766	1.44281	1.43803	1.43331	1.42864	1.42401	1.41943	1.41489	1.41038	1.40591	1.40147	1.39705	1.39266	1.38829	1.38394	1.37961	1.37529	1.37099	1.36669	1.3624	1.35812	1.35384	1.34957	1.34529	1.34102	1.33674	1.33246	1.32818	1.32389	1.31959	1.31528	1.31096	1.30662	1.30228	1.29792	1.29354	1.28914	1.28473	1.28029	1.27584	1.27136	1.26685	1.26233	1.25777	1.25319
56	1.46898	1.46372	1.45855	1.45346	1.44846	1.44353	1.43866	1.43386	1.42911	1.42441	1.41977	1.41516	1.4106	1.40607	1.40158	1.39711	1.39267	1.38826	1.38387	1.3795	1.37514	1.3708	1.36647	1.36216	1.35785	1.35354	1.34925	1.34495	1.34066	1.33636	1.33206	1.32776	1.32346	1.31915	1.31483	1.3105	1.30616	1.3018	1.29744	1.29306	1.28866	1.28424	1.27981	1.27535	1.27088	1.26638	1.26186	1.25731	1.25274
57	1.47036	1.46498	1.4597	1.45451	1.4494	1.44438	1.43943	1.43454	1.42971	1.42495	1.42023	1.41556	1.41093	1.40635	1.4018	1.39728	1.3928	1.38834	1.3839	1.37949	1.3751	1.37072	1.36636	1.36201	1.35767	1.35334	1.34902	1.3447	1.34039	1.33607	1.33176	1.32744	1.32312	1.3188	1.31446	1.31013	1.30578	1.30142	1.29704	1.29266	1.28826	1.28384	1.27941	1.27495	1.27048	1.26599	1.26147	1.25693	1.25236
58	1.4719	1.46639	1.461	1.4557	1.45049	1.44537	1.44033	1.43536	1.43045	1.42561	1.42082	1.41608	1.41139	1.40675	1.40214	1.39757	1.39303	1.38853	1.38405	1.3796	1.37516	1.37075	1.36635	1.36197	1.3576	1.35324	1.3489	1.34455	1.34021	1.33588	1.33155	1.32721	1.32288	1.31854	1.31419	1.30984	1.30548	1.30111	1.29673	1.29234	1.28794	1.28352	1.27908	1.27463	1.27016	1.26567	1.26115	1.25662	1.25206
59	1.4736	1.46797	1.46245	1.45704	1.45173	1.44651	1.44137	1.43631	1.43132	1.4264	1.42153	1.41673	1.41197	1.40726	1.4026	1.39797	1.39339	1.38883	1.3843	1.37981	1.37533	1.37088	1.36645	1.36203	1.35763	1.35324	1.34887	1.3445	1.34014	1.33578	1.33142	1.32707	1.32272	1.31836	1.31401	1.30964	1.30527	1.30089	1.29651	1.29211	1.2877	1.28328	1.27884	1.27438	1.26991	1.26542	1.26091	1.25638	1.25183
60	1.47547	1.4697	1.46406	1.45853	1.45311	1.44779	1.44255	1.4374	1.43232	1.42732	1.42238	1.4175	1.41267	1.4079	1.40318	1.39849	1.39385	1.38924	1.38467	1.38013	1.37561	1.37112	1.36665	1.3622	1.35776	1.35334	1.34894	1.34454	1.34015	1.33577	1.3314	1.32702	1.32265	1.31828	1.31391	1.30953	1.30515	1.30076	1.29636	1.29196	1.28754	1.28311	1.27867	1.27422	1.26974	1.26525	1.26075	1.25622	1.25167
61	1.4775	1.4716	1.46583	1.46018	1.45464	1.44921	1.44387	1.43863	1.43346	1.42837	1.42335	1.4184	1.4135	1.40866	1.40387	1.39913	1.39443	1.38977	1.38515	1.38055	1.37599	1.37146	1.36695	1.36246	1.35799	1.35354	1.3491	1.34468	1.34026	1.33586	1.33146	1.32706	1.32267	1.31828	1.31389	1.3095	1.30511	1.30071	1.2963	1.29189	1.28746	1.28303	1.27858	1.27413	1.26965	1.26516	1.26065	1.25613	1.25158
62	1.47971	1.47366	1.46775	1.46198	1.45632	1.45078	1.44534	1.43999	1.43473	1.42955	1.42445	1.41942	1.41445	1.40954	1.40468	1.39988	1.39512	1.39041	1.38573	1.38109	1.37648	1.3719	1.36735	1.36282	1.35832	1.35383	1.34936	1.34491	1.34047	1.33603	1.33161	1.32719	1.32278	1.31837	1.31397	1.30956	1.30515	1.30074	1.29632	1.2919	1.28747	1.28303	1.27857	1.27411	1.26963	1.26514	1.26063	1.25611	1.25157
63	1.48208	1.47588	1.46984	1.46393	1.45815	1.45249	1.44694	1.44149	1.43614	1.43087	1.42568	1.42057	1.41552	1.41054	1.40562	1.40075	1.39593	1.39116	1.38642	1.38173	1.37708	1.37245	1.36786	1.36329	1.35875	1.35422	1.34972	1.34523	1.34076	1.3363	1.33186	1.32742	1.32298	1.31855	1.31413	1.3097	1.30528	1.30085	1.29642	1.29199	1.28755	1.2831	1.27864	1.27417	1.26969	1.2652	1.26069	1.25616	1.25162
64	1.48462	1.47827	1.47208	1.46604	1.46013	1.45435	1.44869	1.44314	1.43768	1.43232	1.42704	1.42184	1.41672	1.41166	1.40667	1.40173	1.39685	1.39202	1.38723	1.38248	1.37778	1.37311	1.36847	1.36386	1.35927	1.35471	1.35018	1.34566	1.34115	1.33667	1.33219	1.32772	1.32327	1.31882	1.31437	1.30993	1.30549	1.30105	1.2966	1.29216	1.28771	1.28325	1.27878	1.27431	1.26982	1.26532	1.26081	1.25629	1.25175
65	1.48734	1.48083	1.47449	1.46831	1.46227	1.45637	1.45059	1.44492	1.43936	1.4339	1.42853	1.42325	1.41804	1.41291	1.40784	1.40283	1.39788	1.39299	1.38814	1.38334	1.37858	1.37386	1.36918	1.36452	1.3599	1.3553	1.35073	1.34617	1.34164	1.33712	1.33261	1.32812	1.32364	1.31917	1.3147	1.31024	1.30578	1.30132	1.29687	1.29241	1.28794	1.28348	1.279	1.27452	1.27003	1.26553	1.26101	1.25648	1.25194
66	1.49024	1.48356	1.47706	1.47074	1.46456	1.45853	1.45263	1.44685	1.44118	1.43562	1.43016	1.42478	1.41949	1.41427	1.40913	1.40405	1.39904	1.39408	1.38917	1.38431	1.3795	1.37473	1.36999	1.36529	1.36062	1.35599	1.35137	1.34678	1.34221	1.33766	1.33313	1.32861	1.3241	1.31961	1.31512	1.31064	1.30616	1.30168	1.29721	1.29274	1.28826	1.28378	1.2793	1.27481	1.27031	1.2658	1.26128	1.25675	1.25221
67	1.49331	1.48646	1.47981	1.47333	1.46701	1.46084	1.45482	1.44892	1.44314	1.43747	1.43191	1.42644	1.42106	1.41576	1.41054	1.40539	1.4003	1.39528	1.39031	1.38539	1.38052	1.37569	1.37091	1.36616	1.36145	1.35677	1.35211	1.34749	1.34288	1.3383	1.33374	1.32919	1.32465	1.32013	1.31562	1.31111	1.30662	1.30212	1.29763	1.29314	1.28865	1.28416	1.27967	1.27517	1.27066	1.26615	1.26162	1.25709	1.25254
68	1.49657	1.48954	1.48272	1.47608	1.46962	1.46331	1.45715	1.45114	1.44524	1.43947	1.4338	1.42823	1.42276	1.41738	1.41207	1.40684	1.40168	1.39659	1.39156	1.38658	1.38165	1.37677	1.37193	1.36713	1.36237	1.35765	1.35295	1.34829	1.34365	1.33903	1.33443	1.32985	1.32529	1.32074	1.3162	1.31167	1.30716	1.30264	1.29813	1.29363	1.28912	1.28462	1.28011	1.2756	1.27109	1.26656	1.26203	1.25749	1.25294
69	1.50002	1.4928	1.4858	1.479	1.47238	1.46594	1.45964	1.4535	1.44748	1.4416	1.43582	1.43016	1.42459	1.41912	1.41373	1.40842	1.40318	1.39802	1.39292	1.38787	1.38288	1.37794	1.37305	1.36821	1.3634	1.35863	1.35389	1.34918	1.3445	1.33985	1.33522	1.3306	1.32601	1.32143	1.31687	1.31232	1.30778	1.30324	1.29872	1.29419	1.28967	1.28515	1.28063	1.27611	1.27158	1.26705	1.26251	1.25797	1.25341
70	1.50365	1.49624	1.48906	1.48209	1.47532	1.46872	1.46229	1.45601	1.44987	1.44387	1.43798	1.43221	1.42655	1.42098	1.41551	1.41011	1.4048	1.39956	1.39439	1.38928	1.38423	1.37923	1.37428	1.36938	1.36452	1.3597	1.35492	1.35017	1.34545	1.34076	1.33609	1.33145	1.32682	1.32221	1.31762	1.31305	1.30848	1.30392	1.29938	1.29483	1.2903	1.28576	1.28123	1.27669	1.27215	1.26761	1.26307	1.25851	1.25395
71	1.50748	1.49987	1.4925	1.48535	1.47841	1.47166	1.46508	1.45867	1.4524	1.44628	1.44028	1.4344	1.42864	1.42297	1.41741	1.41193	1.40654	1.40122	1.39597	1.39079	1.38568	1.38062	1.37561	1.37066	1.36574	1.36088	1.35605	1.35125	1.34649	1.34176	1.33706	1.33238	1.32772	1.32308	1.31846	1.31386	1.30927	1.30469	1.30012	1.29555	1.291	1.28645	1.2819	1.27735	1.2728	1.26824	1.26369	1.25913	1.25456
72	1.5115	1.50368	1.49612	1.48879	1.48168	1.47477	1.46804	1.46148	1.45509	1.44883	1.44272	1.43673	1.43086	1.4251	1.41943	1.41387	1.40839	1.40299	1.39767	1.39242	1.38724	1.38211	1.37705	1.37203	1.36707	1.36215	1.35727	1.35243	1.34763	1.34285	1.33811	1.33339	1.3287	1.32403	1.31938	1.31475	1.31013	1.30553	1.30094	1.29635	1.29178	1.2872	1.28264	1.27807	1.27351	1.26895	1.26438	1.25981	1.25523
73	1.51572	1.50768	1.49992	1.4924	1.48511	1.47804	1.47115	1.46445	1.45791	1.45153	1.4453	1.43919	1.43321	1.42735	1.42159	1.41593	1.41036	1.40488	1.39949	1.39416	1.38891	1.38372	1.37859	1.37352	1.36849	1.36352	1.35859	1.3537	1.34885	1.34404	1.33926	1.3345	1.32977	1.32507	1.32039	1.31573	1.31108	1.30645	1.30183	1.29723	1.29263	1.28804	1.28346	1.27888	1.2743	1.26972	1.26514	1.26056	1.25597
74	1.52014	1.51188	1.50391	1.4962	1.48872	1.48147	1.47443	1.46757	1.4609	1.45438	1.44802	1.44179	1.4357	1.42973	1.42387	1.41811	1.41246	1.40689	1.40141	1.39601	1.39069	1.38543	1.38023	1.3751	1.37002	1.36499	1.36001	1.35507	1.35018	1.34532	1.34049	1.3357	1.33093	1.32619	1.32148	1.31679	1.31211	1.30745	1.30281	1.29818	1.29356	1.28895	1.28435	1.27975	1.27516	1.27056	1.26597	1.26138	1.25678
75	1.52478	1.51628	1.50809	1.50017	1.49251	1.48508	1.47787	1.47086	1.46403	1.45737	1.45088	1.44453	1.43832	1.43224	1.42628	1.42042	1.41468	1.40902	1.40346	1.39798	1.39258	1.38725	1.38199	1.37679	1.37165	1.36656	1.36153	1.35654	1.35159	1.34669	1.34182	1.33698	1.33218	1.3274	1.32265	1.31793	1.31322	1.30854	1.30387	1.29921	1.29457	1.28994	1.28531	1.2807	1.27609	1.27148	1.26687	1.26227	1.25766
76	1.52962	1.52089	1.51246	1.50434	1.49647	1.48886	1.48147	1.4743	1.46732	1.46052	1.45389	1.44741	1.44108	1.43489	1.42881	1.42286	1.41702	1.41127	1.40562	1.40006	1.39458	1.38918	1.38385	1.37858	1.37338	1.36823	1.36314	1.3581	1.3531	1.34815	1.34323	1.33836	1.33351	1.3287	1.32391	1.31915	1.31442	1.3097	1.305	1.30032	1.29565	1.291	1.28635	1.28172	1.27709	1.27246	1.26784	1.26322	1.25861
77	1.53469	1.5257	1.51704	1.50869	1.50062	1.49282	1.48525	1.47791	1.47077	1.46382	1.45705	1.45044	1.44398	1.43767	1.43148	1.42542	1.41948	1.41364	1.4079	1.40226	1.3967	1.39122	1.38581	1.38048	1.37521	1.37	1.36485	1.35976	1.35471	1.3497	1.34474	1.33982	1.33493	1.33008	1.32526	1.32046	1.31569	1.31094	1.30622	1.30151	1.29681	1.29213	1.28747	1.28281	1.27816	1.27352	1.26888	1.26425	1.25962
78	1.53997	1.53072	1.52181	1.51324	1.50496	1.49695	1.4892	1.48168	1.47437	1.46727	1.46035	1.45361	1.44702	1.44058	1.43429	1.42812	1.42207	1.41613	1.4103	1.40457	1.39892	1.39337	1.38789	1.38248	1.37715	1.37188	1.36667	1.36151	1.35641	1.35135	1.34634	1.34137	1.33644	1.33155	1.32669	1.32185	1.31705	1.31227	1.30751	1.30277	1.29805	1.29335	1.28865	1.28398	1.27931	1.27465	1.26999	1.26534	1.2607
79	1.54548	1.53595	1.5268	1.51798	1.50948	1.50127	1.49332	1.48562	1.47814	1.47088	1.46381	1.45692	1.4502	1.44364	1.43722	1.43094	1.42479	1.41875	1.41282	1.407	1.40127	1.39563	1.39007	1.38459	1.37919	1.37385	1.36858	1.36336	1.3582	1.3531	1.34803	1.34302	1.33804	1.3331	1.3282	1.32333	1.31849	1.31367	1.30888	1.30411	1.29936	1.29463	1.28992	1.28521	1.28052	1.27584	1.27117	1.2665	1.26184
80	1.55123	1.54141	1.53199	1.52293	1.5142	1.50577	1.49762	1.48973	1.48208	1.47465	1.46742	1.46039	1.45353	1.44684	1.4403	1.4339	1.42763	1.42149	1.41546	1.40954	1.40372	1.398	1.39237	1.38681	1.38133	1.37593	1.37059	1.36531	1.3601	1.35493	1.34982	1.34475	1.33973	1.33475	1.3298	1.32489	1.32001	1.31516	1.31033	1.30553	1.30075	1.29599	1.29125	1.28653	1.28181	1.27711	1.27242	1.26773	1.26305
81	1.55721	1.5471	1.5374	1.52808	1.51911	1.51046	1.5021	1.49402	1.48618	1.47858	1.47119	1.46401	1.457	1.45017	1.44351	1.43699	1.4306	1.42435	1.41823	1.41221	1.4063	1.40049	1.39477	1.38914	1.38359	1.37811	1.3727	1.36736	1.36209	1.35686	1.3517	1.34658	1.34151	1.33648	1.33149	1.32653	1.32161	1.31673	1.31187	1.30703	1.30222	1.29743	1.29266	1.28791	1.28317	1.27845	1.27374	1.26903	1.26433
82	1.56344	1.55302	1.54303	1.53345	1.52423	1.51535	1.50677	1.49848	1.49046	1.48268	1.47512	1.46778	1.46063	1.45366	1.44685	1.44021	1.43371	1.42735	1.42111	1.415	1.40899	1.40309	1.39729	1.39157	1.38594	1.3804	1.37492	1.36951	1.36417	1.35889	1.35367	1.3485	1.34337	1.3383	1.33326	1.32826	1.3233	1.31838	1.31348	1.30861	1.30377	1.29895	1.29415	1.28937	1.28461	1.27986	1.27512	1.2704	1.26568
83	1.56991	1.55917	1.54889	1.53903	1.52955	1.52043	1.51163	1.50313	1.49491	1.48694	1.47921	1.47171	1.4644	1.45728	1.45035	1.44357	1.43695	1.43047	1.42413	1.41791	1.4118	1.40581	1.39992	1.39412	1.38841	1.38279	1.37724	1.37176	1.36636	1.36102	1.35573	1.35051	1.34533	1.3402	1.33512	1.33008	1.32507	1.32011	1.31517	1.31027	1.30539	1.30054	1.29571	1.2909	1.28611	1.28134	1.27658	1.27183	1.2671
84	1.57665	1.56557	1.55498	1.54483	1.53509	1.52571	1.51668	1.50796	1.49954	1.49138	1.48347	1.47579	1.46833	1.46106	1.45398	1.44707	1.44032	1.43373	1.42727	1.42094	1.41474	1.40864	1.40266	1.39678	1.39099	1.38528	1.37966	1.37412	1.36864	1.36324	1.35789	1.35261	1.34738	1.3422	1.33707	1.33198	1.32693	1.32192	1.31695	1.312	1.30709	1.30221	1.29735	1.29251	1.28769	1.28289	1.27811	1.27334	1.26858
85	1.58364	1.57222	1.56131	1.55086	1.54083	1.5312	1.52193	1.51298	1.50435	1.49599	1.48789	1.48004	1.47241	1.46499	1.45776	1.45071	1.44383	1.43711	1.43054	1.4241	1.41779	1.4116	1.40552	1.39955	1.39367	1.38788	1.38219	1.37657	1.37103	1.36555	1.36015	1.3548	1.34952	1.34428	1.3391	1.33396	1.32887	1.32382	1.3188	1.31382	1.30887	1.30395	1.29906	1.29419	1.28934	1.28451	1.2797	1.27491	1.27013
86	1.59091	1.57913	1.56788	1.55712	1.5468	1.5369	1.52738	1.5182	1.50934	1.50078	1.49249	1.48445	1.47665	1.46907	1.46169	1.4545	1.44748	1.44063	1.43394	1.42738	1.42097	1.41467	1.40849	1.40243	1.39646	1.3906	1.38482	1.37913	1.37351	1.36797	1.3625	1.35709	1.35175	1.34646	1.34122	1.33604	1.33089	1.3258	1.32074	1.31572	1.31073	1.30577	1.30084	1.29594	1.29106	1.28621	1.28137	1.27655	1.27175
87	1.59846	1.5863	1.5747	1.56361	1.553	1.54282	1.53303	1.52361	1.51452	1.50574	1.49726	1.48903	1.48105	1.4733	1.46577	1.45843	1.45127	1.44429	1.43747	1.4308	1.42427	1.41787	1.41159	1.40543	1.39937	1.39342	1.38756	1.38179	1.3761	1.37049	1.36495	1.35948	1.35407	1.34872	1.34343	1.33819	1.333	1.32786	1.32276	1.31769	1.31266	1.30767	1.3027	1.29777	1.29286	1.28797	1.28311	1.27826	1.27343
88	1.6063	1.59374	1.58178	1.57035	1.55943	1.54895	1.53889	1.52922	1.5199	1.5109	1.5022	1.49378	1.48562	1.4777	1.47	1.46251	1.45521	1.44809	1.44114	1.43434	1.42769	1.42118	1.4148	1.40854	1.40239	1.39635	1.3904	1.38455	1.37878	1.3731	1.36749	1.36196	1.35649	1.35108	1.34573	1.34044	1.3352	1.33001	1.32486	1.31975	1.31468	1.30964	1.30464	1.29967	1.29473	1.28981	1.28492	1.28004	1.27519
89	1.61443	1.60146	1.58912	1.57734	1.56609	1.55531	1.54497	1.53504	1.52547	1.51624	1.50733	1.4987	1.49035	1.48225	1.47438	1.46673	1.45928	1.45202	1.44494	1.43802	1.43125	1.42463	1.41814	1.41177	1.40552	1.39939	1.39336	1.38742	1.38158	1.37582	1.37014	1.36453	1.359	1.35353	1.34813	1.34278	1.33748	1.33224	1.32704	1.32189	1.31677	1.3117	1.30666	1.30165	1.29667	1.29172	1.2868	1.28189	1.27701
90	1.62287	1.60947	1.59673	1.58459	1.573	1.56191	1.55127	1.54106	1.53124	1.52177	1.51264	1.50381	1.49526	1.48697	1.47893	1.47111	1.46351	1.4561	1.44888	1.44183	1.43493	1.42819	1.42159	1.41512	1.40877	1.40254	1.39642	1.3904	1.38447	1.37864	1.37288	1.36721	1.36161	1.35607	1.35061	1.3452	1.33985	1.33456	1.32931	1.32411	1.31895	1.31383	1.30875	1.30371	1.29869	1.29371	1.28875	1.28382	1.2789
91	1.63162	1.61777	1.60462	1.5921	1.58016	1.56874	1.5578	1.54731	1.53722	1.5275	1.51814	1.50909	1.50033	1.49186	1.48363	1.47565	1.46788	1.46033	1.45296	1.44577	1.43875	1.43189	1.42517	1.41859	1.41214	1.40581	1.3996	1.39348	1.38747	1.38156	1.37573	1.36998	1.36431	1.35871	1.35318	1.34772	1.34231	1.33696	1.33166	1.32641	1.32121	1.31604	1.31092	1.30584	1.30078	1.29576	1.29077	1.28581	1.28087
92	1.6407	1.62638	1.6128	1.59988	1.58757	1.57581	1.56456	1.55377	1.5434	1.53343	1.52383	1.51455	1.50559	1.49691	1.4885	1.48034	1.47241	1.4647	1.45718	1.44985	1.4427	1.43571	1.42888	1.42219	1.41563	1.4092	1.40288	1.39668	1.39058	1.38458	1.37867	1.37285	1.36711	1.36144	1.35585	1.35032	1.34485	1.33945	1.3341	1.3288	1.32354	1.31834	1.31317	1.30804	1.30295	1.29789	1.29287	1.28787	1.2829
93	1.65011	1.63531	1.62127	1.60794	1.59525	1.58313	1.57155	1.56046	1.54981	1.53957	1.52971	1.52021	1.51102	1.50214	1.49354	1.4852	1.47709	1.46922	1.46155	1.45408	1.44679	1.43967	1.43271	1.4259	1.41923	1.4127	1.40628	1.39999	1.3938	1.38771	1.38172	1.37582	1.37	1.36427	1.35861	1.35301	1.34749	1.34202	1.33662	1.33126	1.32596	1.32071	1.3155	1.31033	1.3052	1.3001	1.29504	1.29	1.285
94	1.65987	1.64455	1.63005	1.61629	1.6032	1.59071	1.57879	1.56738	1.55643	1.54592	1.5358	1.52605	1.51664	1.50755	1.49875	1.49022	1.48194	1.47389	1.46606	1.45844	1.45101	1.44376	1.43667	1.42974	1.42296	1.41632	1.4098	1.4034	1.39712	1.39095	1.38487	1.37889	1.373	1.36719	1.36146	1.3558	1.35021	1.34469	1.33922	1.33382	1.32846	1.32316	1.3179	1.31269	1.30751	1.30238	1.29728	1.29221	1.28717
95	1.66998	1.65414	1.63915	1.62493	1.61143	1.59856	1.58628	1.57453	1.56328	1.55248	1.5421	1.5321	1.52245	1.51314	1.50413	1.4954	1.48694	1.47872	1.47073	1.46295	1.45537	1.44798	1.44077	1.43371	1.42681	1.42005	1.41343	1.40694	1.40056	1.39429	1.38813	1.38207	1.37609	1.37021	1.36441	1.35868	1.35303	1.34744	1.34192	1.33646	1.33105	1.32569	1.32039	1.31513	1.30991	1.30473	1.29959	1.29449	1.28941
96	1.68047	1.66407	1.64857	1.63388	1.61994	1.60667	1.59402	1.58194	1.57036	1.55926	1.5486	1.53834	1.52845	1.51891	1.50969	1.50076	1.4921	1.4837	1.47555	1.46761	1.45988	1.45235	1.44499	1.43781	1.43079	1.42392	1.41718	1.41058	1.4041	1.39774	1.39149	1.38534	1.37929	1.37333	1.36745	1.36166	1.35593	1.35028	1.3447	1.33918	1.33372	1.32831	1.32295	1.31765	1.31238	1.30716	1.30198	1.29684	1.29172
97	1.69134	1.67435	1.65832	1.64315	1.62875	1.61507	1.60203	1.58959	1.57768	1.56627	1.55532	1.54479	1.53465	1.52487	1.51542	1.50629	1.49743	1.48885	1.48052	1.47242	1.46453	1.45685	1.44936	1.44204	1.43489	1.4279	1.42105	1.41434	1.40777	1.40131	1.39496	1.38872	1.38259	1.37655	1.37059	1.36472	1.35893	1.35322	1.34757	1.34199	1.33647	1.33101	1.3256	1.32024	1.31493	1.30967	1.30444	1.29926	1.29411
98	1.70261	1.68501	1.66842	1.65273	1.63787	1.62375	1.61031	1.5975	1.58525	1.57352	1.56227	1.55146	1.54105	1.53103	1.52135	1.51199	1.50294	1.49416	1.48565	1.47737	1.46933	1.46149	1.45386	1.4464	1.43913	1.43201	1.42505	1.41823	1.41154	1.40498	1.39854	1.39221	1.38599	1.37986	1.37383	1.36789	1.36203	1.35624	1.35053	1.34489	1.33931	1.33379	1.32833	1.32292	1.31756	1.31225	1.30698	1.30175	1.29656
99	1.71429	1.69605	1.67888	1.66266	1.6473	1.63273	1.61887	1.60567	1.59306	1.581	1.56943	1.55833	1.54766	1.53738	1.52746	1.51788	1.50861	1.49964	1.49094	1.48249	1.47428	1.46628	1.4585	1.4509	1.44349	1.43625	1.42916	1.42223	1.41543	1.40877	1.40223	1.39581	1.38949	1.38328	1.37717	1.37115	1.36521	1.35936	1.35358	1.34787	1.34223	1.33666	1.33114	1.32568	1.32027	1.31491	1.3096	1.30432	1.29909
The data of Figure 7(b)
γ1 γ2	0	1	2	3	4	5	6	7	8	9	10	11	12	13	14	15	16	17	18	19	20	21	22	23	24	25	26	27	28	29	30	31	32	33	34	35	36	37	38	39	40	41	42	43	44	45	46	47	48
0	0.9375	0.929904	0.92252	0.915341	0.908357	0.901563	0.894953	0.888519	0.882256	0.87616	0.870224	0.864444	0.858816	0.853336	0.847999	0.842803	0.837743	0.832817	0.828021	0.823353	0.81881	0.81439	0.810091	0.80591	0.801845	0.797895	0.794059	0.790334	0.786719	0.783213	0.779816	0.776525	0.773341	0.770262	0.767289	0.76442	0.761655	0.758995	0.756439	0.753987	0.751639	0.749397	0.74726	0.74523	0.743306	0.741491	0.739784	0.738189	0.736705
1	0.932502	0.925	0.917707	0.910617	0.903721	0.897012	0.890484	0.884132	0.877949	0.87193	0.866071	0.860366	0.854811	0.849402	0.844135	0.839007	0.834014	0.829153	0.824421	0.819816	0.815334	0.810974	0.806733	0.802608	0.798599	0.794704	0.79092	0.787246	0.783681	0.780223	0.776873	0.773627	0.770487	0.767451	0.764518	0.761688	0.758961	0.756336	0.753814	0.751394	0.749076	0.746862	0.744751	0.742744	0.740842	0.739045	0.737355	0.735773	0.7343
2	0.927357	0.919948	0.912748	0.905746	0.898938	0.892315	0.885871	0.8796	0.873497	0.867556	0.861773	0.856143	0.850661	0.845323	0.840126	0.835066	0.83014	0.825344	0.820676	0.816133	0.811712	0.80741	0.803227	0.799159	0.795205	0.791363	0.787631	0.784008	0.780492	0.777083	0.773778	0.770578	0.767481	0.764486	0.761593	0.758802	0.756112	0.753522	0.751033	0.748644	0.746357	0.74417	0.742084	0.740101	0.73822	0.736442	0.734768	0.7332	0.731738
3	0.922068	0.914755	0.907646	0.900735	0.894015	0.887478	0.881118	0.874929	0.868906	0.863044	0.857337	0.851781	0.846372	0.841106	0.835979	0.830987	0.826127	0.821396	0.816792	0.812311	0.80795	0.803708	0.799582	0.795571	0.791671	0.787882	0.784202	0.780629	0.777163	0.7738	0.770542	0.767386	0.764332	0.761378	0.758525	0.755772	0.753118	0.750563	0.748107	0.74575	0.743492	0.741332	0.739272	0.737312	0.735452	0.733693	0.732035	0.730481	0.72903
4	0.916641	0.909423	0.902408	0.895588	0.888956	0.882506	0.87623	0.870124	0.864182	0.858398	0.852768	0.847287	0.841952	0.836757	0.8317	0.826776	0.821983	0.817317	0.812776	0.808357	0.804057	0.799874	0.795805	0.79185	0.788005	0.784269	0.78064	0.777118	0.7737	0.770385	0.767172	0.76406	0.761048	0.758136	0.755323	0.752607	0.74999	0.747469	0.745046	0.74272	0.740491	0.738359	0.736324	0.734387	0.732548	0.730808	0.729168	0.727627	0.726188
5	0.91108	0.903959	0.897038	0.890309	0.883767	0.877404	0.871214	0.865191	0.859329	0.853624	0.848072	0.842666	0.837404	0.832281	0.827294	0.822439	0.817713	0.813112	0.808635	0.804277	0.800038	0.795914	0.791903	0.788003	0.784213	0.78053	0.776953	0.77348	0.770111	0.766843	0.763675	0.760608	0.757639	0.754767	0.751993	0.749316	0.746734	0.744249	0.741858	0.739563	0.737363	0.735259	0.733249	0.731336	0.729519	0.727798	0.726174	0.724649	0.723222
6	0.905388	0.898364	0.891538	0.884903	0.878451	0.872176	0.866071	0.860132	0.854352	0.848727	0.843252	0.837923	0.832735	0.827684	0.822767	0.817981	0.813321	0.808786	0.804373	0.800078	0.795899	0.791834	0.78788	0.784037	0.780301	0.776671	0.773146	0.769723	0.766402	0.763181	0.760059	0.757036	0.754109	0.751279	0.748544	0.745905	0.743359	0.740908	0.738551	0.736287	0.734116	0.732039	0.730056	0.728166	0.726371	0.72467	0.723064	0.721554	0.72014
7	0.899569	0.892644	0.885914	0.879372	0.873012	0.866825	0.860808	0.854953	0.849256	0.843711	0.838314	0.833061	0.827947	0.822969	0.818123	0.813406	0.808814	0.804345	0.799995	0.795763	0.791645	0.787639	0.783743	0.779956	0.776275	0.772698	0.769224	0.765852	0.762579	0.759406	0.75633	0.75335	0.750466	0.747677	0.744982	0.74238	0.739872	0.737455	0.735131	0.732898	0.730758	0.728708	0.726751	0.724886	0.723112	0.721432	0.719844	0.71835	0.71695
8	0.893625	0.8868	0.880168	0.873721	0.867452	0.861356	0.855426	0.849656	0.844042	0.838578	0.833261	0.828085	0.823046	0.818141	0.813367	0.808719	0.804195	0.799792	0.795506	0.791337	0.78728	0.783334	0.779496	0.775765	0.772139	0.768616	0.765194	0.761872	0.758648	0.755522	0.752492	0.749557	0.746715	0.743968	0.741312	0.738749	0.736276	0.733895	0.731604	0.729403	0.727293	0.725272	0.723341	0.7215	0.719749	0.718089	0.71652	0.715043	0.713658
9	0.887558	0.880835	0.874301	0.86795	0.861775	0.85577	0.849929	0.844245	0.838715	0.833333	0.828095	0.822997	0.818034	0.813203	0.808501	0.803923	0.799467	0.795131	0.79091	0.786804	0.782809	0.778923	0.775143	0.771469	0.767898	0.764429	0.761059	0.757787	0.754613	0.751534	0.74855	0.74566	0.742862	0.740155	0.73754	0.735015	0.73258	0.730233	0.727976	0.725807	0.723727	0.721735	0.719831	0.718015	0.716288	0.714649	0.7131	0.711639	0.710269
10	0.881372	0.874751	0.868318	0.862064	0.855984	0.850071	0.844319	0.838723	0.833277	0.827978	0.822821	0.817801	0.812915	0.808159	0.803529	0.799022	0.794635	0.790366	0.786211	0.782168	0.778235	0.774409	0.770689	0.767072	0.763556	0.760141	0.756823	0.753603	0.750478	0.747447	0.74451	0.741664	0.738909	0.736245	0.73367	0.731184	0.728786	0.726475	0.724252	0.722116	0.720066	0.718103	0.716226	0.714436	0.712733	0.711116	0.709587	0.708145	0.706791
11	0.875067	0.868551	0.862219	0.856064	0.85008	0.84426	0.838598	0.833091	0.827732	0.822516	0.81744	0.8125	0.807691	0.80301	0.798453	0.794018	0.789701	0.785499	0.78141	0.777432	0.773561	0.769796	0.766135	0.762576	0.759117	0.755756	0.752491	0.749322	0.746247	0.743265	0.740374	0.737573	0.734863	0.73224	0.729706	0.727259	0.724899	0.722624	0.720436	0.718332	0.716314	0.71438	0.712532	0.710768	0.709089	0.707495	0.705986	0.704563	0.703226
12	0.868645	0.862235	0.856006	0.849951	0.844064	0.838339	0.83277	0.827352	0.82208	0.816949	0.811956	0.807096	0.802365	0.79776	0.793277	0.788914	0.784667	0.780534	0.776512	0.772598	0.768791	0.765088	0.761486	0.757985	0.754582	0.751276	0.748066	0.744948	0.741924	0.73899	0.736146	0.733392	0.730725	0.728146	0.725653	0.723245	0.720923	0.718685	0.716531	0.714461	0.712475	0.710571	0.708751	0.707014	0.70536	0.70379	0.702303	0.700899	0.69958
13	0.862108	0.855806	0.849682	0.843728	0.83794	0.832311	0.826835	0.821507	0.816324	0.811279	0.806369	0.80159	0.796939	0.792411	0.788003	0.783713	0.779537	0.775473	0.771519	0.767671	0.763927	0.760286	0.756745	0.753302	0.749957	0.746706	0.743549	0.740484	0.737511	0.734626	0.73183	0.729122	0.7265	0.723964	0.721512	0.719145	0.716861	0.71466	0.712542	0.710506	0.708552	0.70668	0.704889	0.703179	0.701551	0.700004	0.69854	0.697157	0.695856
14	0.855456	0.849264	0.843246	0.837396	0.831708	0.826176	0.820795	0.815559	0.810465	0.805507	0.800682	0.795986	0.791414	0.786964	0.782633	0.778416	0.774313	0.770319	0.766432	0.76265	0.758971	0.755393	0.751913	0.74853	0.745242	0.742048	0.738945	0.735933	0.733011	0.730176	0.727429	0.724767	0.72219	0.719698	0.717288	0.714962	0.712717	0.710554	0.708472	0.70647	0.704549	0.702708	0.700947	0.699265	0.697664	0.696142	0.6947	0.693339	0.692058
15	0.848691	0.84261	0.8367	0.830955	0.825369	0.819936	0.814651	0.809509	0.804505	0.799636	0.794897	0.790284	0.785793	0.781422	0.777168	0.773026	0.768995	0.765072	0.761255	0.75754	0.753926	0.750411	0.746993	0.74367	0.740441	0.737303	0.734256	0.731297	0.728427	0.725642	0.722944	0.720329	0.717798	0.71535	0.712984	0.710698	0.708493	0.706368	0.704323	0.702357	0.700469	0.69866	0.696929	0.695276	0.693702	0.692206	0.690788	0.689448	0.688188
16	0.841812	0.835845	0.830045	0.824407	0.818924	0.813591	0.808404	0.803357	0.798446	0.793666	0.789014	0.784485	0.780077	0.775787	0.77161	0.767544	0.763587	0.759736	0.755988	0.752341	0.748793	0.745343	0.741987	0.738725	0.735554	0.732474	0.729483	0.726578	0.72376	0.721027	0.718378	0.715812	0.713327	0.710924	0.7086	0.706357	0.704192	0.702106	0.700098	0.698167	0.696314	0.694538	0.692838	0.691215	0.689668	0.688198	0.686805	0.685489	0.684249
17	0.834821	0.828969	0.823281	0.817751	0.812374	0.807144	0.802056	0.797105	0.792287	0.787598	0.783034	0.778592	0.774268	0.770058	0.76596	0.761971	0.758089	0.75431	0.750633	0.747055	0.743574	0.740189	0.736897	0.733696	0.730585	0.727563	0.724628	0.721779	0.719014	0.716333	0.713734	0.711216	0.708778	0.70642	0.704141	0.70194	0.699816	0.69777	0.695799	0.693905	0.692087	0.690344	0.688676	0.687083	0.685565	0.684122	0.682754	0.681462	0.680244
18	0.827717	0.821983	0.816409	0.81099	0.80572	0.800593	0.795606	0.790753	0.786031	0.781434	0.77696	0.772605	0.768365	0.764238	0.76022	0.756309	0.752503	0.748798	0.745192	0.741684	0.738271	0.734952	0.731723	0.728585	0.725535	0.722572	0.719694	0.7169	0.71419	0.711561	0.709012	0.706544	0.704154	0.701842	0.699607	0.697449	0.695367	0.693361	0.691429	0.689572	0.687789	0.68608	0.684445	0.682883	0.681395	0.67998	0.678638	0.67737	0.676176
19	0.820501	0.814887	0.809429	0.804122	0.798961	0.793941	0.789056	0.784303	0.779677	0.775174	0.770791	0.766524	0.762371	0.758327	0.754391	0.750559	0.746829	0.743199	0.739666	0.736229	0.732885	0.729632	0.726469	0.723394	0.720405	0.717502	0.714682	0.711945	0.709288	0.706712	0.704216	0.701797	0.699455	0.69719	0.695001	0.692887	0.690847	0.688881	0.686989	0.68517	0.683423	0.681749	0.680147	0.678617	0.677159	0.675772	0.674458	0.673215	0.672045
20	0.813173	0.80768	0.802341	0.797149	0.792099	0.787186	0.782406	0.777753	0.773226	0.768818	0.764528	0.760351	0.756285	0.752327	0.748473	0.744721	0.74107	0.737515	0.734056	0.73069	0.727416	0.724231	0.721134	0.718123	0.715197	0.712354	0.709593	0.706913	0.704312	0.70179	0.699345	0.696977	0.694685	0.692467	0.690324	0.688254	0.686258	0.684333	0.682481	0.6807	0.678991	0.677352	0.675784	0.674286	0.672859	0.671502	0.670215	0.668999	0.667853
21	0.805731	0.800363	0.795145	0.790069	0.785132	0.780329	0.775655	0.771106	0.766678	0.762368	0.758172	0.754087	0.750109	0.746237	0.742467	0.738797	0.735224	0.731747	0.728363	0.72507	0.721866	0.71875	0.71572	0.712774	0.709911	0.707129	0.704428	0.701806	0.699261	0.696794	0.694402	0.692086	0.689843	0.687674	0.685578	0.683553	0.6816	0.679718	0.677906	0.676165	0.674493	0.67289	0.671357	0.669893	0.668497	0.667171	0.665913	0.664724	0.663603
22	0.798176	0.792936	0.78784	0.782884	0.778062	0.773371	0.768805	0.764361	0.760035	0.755823	0.751723	0.74773	0.743843	0.740059	0.736374	0.732787	0.729294	0.725895	0.722587	0.719368	0.716236	0.71319	0.710227	0.707347	0.704548	0.701829	0.699188	0.696625	0.694138	0.691726	0.689388	0.687124	0.684932	0.682812	0.680763	0.678784	0.676876	0.675037	0.673267	0.671565	0.669932	0.668366	0.666868	0.665438	0.664075	0.662779	0.661551	0.66039	0.659296
23	0.790508	0.785397	0.780427	0.775592	0.770888	0.76631	0.761854	0.757517	0.753294	0.749183	0.74518	0.741283	0.737487	0.733792	0.730194	0.726691	0.72328	0.71996	0.716729	0.713585	0.710526	0.707551	0.704657	0.701844	0.69911	0.696454	0.693875	0.691371	0.688942	0.686587	0.684303	0.682092	0.679952	0.677881	0.675881	0.673949	0.672086	0.670291	0.668563	0.666902	0.665308	0.66378	0.662318	0.660923	0.659593	0.65833	0.657131	0.655999	0.654933
24	0.782724	0.777746	0.772904	0.768193	0.763609	0.759147	0.754804	0.750575	0.746458	0.742449	0.738545	0.734744	0.731042	0.727437	0.723927	0.720509	0.717182	0.713943	0.71079	0.707722	0.704737	0.701834	0.69901	0.696265	0.693598	0.691006	0.688489	0.686046	0.683676	0.681377	0.679149	0.676992	0.674904	0.672884	0.670933	0.669049	0.667231	0.665481	0.663796	0.662176	0.660622	0.659133	0.657709	0.656349	0.655053	0.653822	0.652655	0.651553	0.650515
25	0.774826	0.769983	0.765272	0.760687	0.756225	0.751881	0.747653	0.743535	0.739525	0.73562	0.731818	0.728114	0.724507	0.720995	0.717574	0.714243	0.711	0.707843	0.70477	0.70178	0.69887	0.696039	0.693287	0.690611	0.68801	0.685484	0.68303	0.680649	0.678338	0.676098	0.673927	0.671824	0.669789	0.667821	0.665919	0.664084	0.662313	0.660608	0.658967	0.65739	0.655876	0.654427	0.65304	0.651717	0.650456	0.649258	0.648124	0.647052	0.646042
26	0.766811	0.762107	0.757529	0.753073	0.748736	0.744513	0.7404	0.736396	0.732496	0.728697	0.724997	0.721393	0.717883	0.714464	0.711134	0.707892	0.704735	0.701661	0.698669	0.695757	0.692924	0.690168	0.687488	0.684882	0.682349	0.679889	0.6775	0.675181	0.672931	0.67075	0.668636	0.666589	0.664608	0.662692	0.660841	0.659055	0.657332	0.655673	0.654076	0.652542	0.651071	0.649661	0.648313	0.647027	0.645802	0.644639	0.643537	0.642496	0.641517
27	0.758679	0.754116	0.749674	0.74535	0.74114	0.73704	0.733047	0.729157	0.725369	0.721678	0.718083	0.71458	0.711168	0.707845	0.704608	0.701456	0.698386	0.695397	0.692487	0.689656	0.6869	0.684219	0.681612	0.679078	0.676615	0.674222	0.671898	0.669643	0.667455	0.665333	0.663278	0.661287	0.659361	0.657499	0.6557	0.653963	0.652289	0.650676	0.649125	0.647636	0.646206	0.644838	0.643529	0.642281	0.641093	0.639965	0.638897	0.637888	0.63694
28	0.750428	0.746009	0.741707	0.737517	0.733437	0.729463	0.725591	0.721819	0.718144	0.714563	0.711075	0.707676	0.704364	0.701138	0.697996	0.694935	0.691954	0.689051	0.686225	0.683475	0.680798	0.678194	0.675662	0.6732	0.670807	0.668483	0.666225	0.664035	0.661909	0.659849	0.657853	0.655919	0.654049	0.652241	0.650494	0.648809	0.647184	0.645619	0.644115	0.642669	0.641284	0.639957	0.638689	0.63748	0.636329	0.635237	0.634203	0.633227	0.632311
29	0.742057	0.737786	0.733626	0.729574	0.725626	0.72178	0.718032	0.71438	0.710821	0.707353	0.703973	0.700679	0.69747	0.694343	0.691296	0.688328	0.685438	0.682623	0.679882	0.677214	0.674618	0.672092	0.669636	0.667248	0.664926	0.662672	0.660482	0.658357	0.656295	0.654297	0.652361	0.650486	0.648672	0.646919	0.645226	0.643592	0.642018	0.640502	0.639044	0.637645	0.636303	0.635019	0.633792	0.632623	0.63151	0.630455	0.629456	0.628515	0.62763
30	0.733564	0.729444	0.72543	0.721518	0.717706	0.713991	0.71037	0.70684	0.703399	0.700045	0.696776	0.69359	0.690485	0.687458	0.684509	0.681637	0.678838	0.676112	0.673458	0.670875	0.66836	0.665914	0.663535	0.661221	0.658973	0.656789	0.654668	0.652609	0.650613	0.648677	0.646802	0.644987	0.643231	0.641534	0.639895	0.638314	0.636791	0.635325	0.633915	0.632562	0.631265	0.630025	0.62884	0.627711	0.626638	0.62562	0.624658	0.623751	0.6229
31	0.724948	0.720983	0.717118	0.71335	0.709676	0.706095	0.702603	0.699198	0.695878	0.69264	0.689484	0.686408	0.683408	0.680485	0.677635	0.674859	0.672154	0.669519	0.666954	0.664456	0.662024	0.659659	0.657358	0.655121	0.652946	0.650834	0.648783	0.646793	0.644862	0.642991	0.641178	0.639423	0.637726	0.636086	0.634502	0.632975	0.631504	0.630088	0.628727	0.627422	0.626171	0.624974	0.623832	0.622745	0.621711	0.620732	0.619807	0.618936	0.618119
32	0.716208	0.712401	0.708688	0.705067	0.701535	0.69809	0.69473	0.691452	0.688255	0.685137	0.682096	0.679131	0.67624	0.673421	0.670673	0.667995	0.665386	0.662843	0.660368	0.657957	0.65561	0.653327	0.651106	0.648946	0.646847	0.644808	0.642828	0.640906	0.639043	0.637237	0.635487	0.633794	0.632156	0.630574	0.629047	0.627575	0.626156	0.624792	0.623481	0.622224	0.621019	0.619868	0.61877	0.617725	0.616732	0.615792	0.614905	0.614071	0.613289
33	0.707341	0.703696	0.700139	0.696668	0.693281	0.689975	0.68675	0.683602	0.680531	0.677535	0.674611	0.67176	0.668979	0.666267	0.663622	0.661044	0.658532	0.656084	0.6537	0.651378	0.649117	0.646918	0.644778	0.642697	0.640674	0.63871	0.636802	0.634951	0.633156	0.631416	0.629731	0.6281	0.626523	0.625	0.62353	0.622113	0.620749	0.619436	0.618176	0.616968	0.615812	0.614707	0.613653	0.612651	0.6117	0.610801	0.609952	0.609155	0.60841
34	0.698346	0.694866	0.691469	0.688151	0.684912	0.681749	0.678662	0.675647	0.672704	0.669832	0.667029	0.664293	0.661624	0.659021	0.656482	0.654006	0.651593	0.649241	0.64695	0.644718	0.642545	0.640431	0.638374	0.636373	0.634429	0.63254	0.630706	0.628926	0.6272	0.625527	0.623908	0.622341	0.620826	0.619363	0.617951	0.616591	0.615281	0.614022	0.612814	0.611656	0.610548	0.60949	0.608482	0.607524	0.606616	0.605757	0.604949	0.60419	0.603481
35	0.68922	0.68591	0.682676	0.679516	0.676428	0.673411	0.670464	0.667585	0.664773	0.662028	0.659347	0.65673	0.654176	0.651683	0.649252	0.64688	0.644568	0.642314	0.640117	0.637978	0.635894	0.633866	0.631893	0.629974	0.628109	0.626297	0.624538	0.622831	0.621176	0.619572	0.618019	0.616517	0.615065	0.613663	0.61231	0.611007	0.609754	0.608549	0.607394	0.606287	0.605228	0.604218	0.603257	0.602343	0.601479	0.600662	0.599894	0.599174	0.598503
36	0.679961	0.676826	0.673759	0.670759	0.667826	0.664959	0.662155	0.659415	0.656738	0.654121	0.651566	0.649069	0.646632	0.644253	0.641931	0.639665	0.637456	0.635302	0.633202	0.631156	0.629163	0.627224	0.625336	0.6235	0.621716	0.619982	0.618299	0.616666	0.615083	0.613549	0.612064	0.610627	0.609239	0.6079	0.606608	0.605363	0.604167	0.603017	0.601915	0.60086	0.599852	0.598891	0.597977	0.59711	0.596289	0.595516	0.594789	0.594109	0.593477
37	0.670568	0.667611	0.664715	0.66188	0.659106	0.656391	0.653734	0.651136	0.648595	0.646111	0.643683	0.64131	0.638992	0.636728	0.634518	0.632361	0.630256	0.628203	0.626202	0.624252	0.622352	0.620502	0.618702	0.616951	0.615248	0.613595	0.611989	0.610431	0.608921	0.607458	0.606042	0.604673	0.60335	0.602073	0.600843	0.599658	0.59852	0.597426	0.596379	0.595377	0.59442	0.593509	0.592643	0.591823	0.591047	0.590318	0.589633	0.588994	0.588401
38	0.661037	0.658263	0.655542	0.652876	0.650264	0.647705	0.645199	0.642746	0.640345	0.637996	0.635698	0.633451	0.631255	0.629109	0.627013	0.624966	0.622968	0.621019	0.619118	0.617265	0.615459	0.613701	0.61199	0.610325	0.608706	0.607134	0.605607	0.604126	0.60269	0.6013	0.599954	0.598653	0.597396	0.596184	0.595016	0.593892	0.592812	0.591777	0.590785	0.589837	0.588932	0.588072	0.587255	0.586482	0.585753	0.585068	0.584427	0.58383	0.583277
39	0.651367	0.648779	0.646239	0.643746	0.641299	0.6389	0.636548	0.634243	0.631985	0.629774	0.62761	0.625491	0.62342	0.621394	0.619414	0.61748	0.615591	0.613747	0.611948	0.610194	0.608485	0.60682	0.605199	0.603622	0.602089	0.600599	0.599153	0.59775	0.59639	0.595073	0.593798	0.592567	0.591378	0.590231	0.589127	0.588065	0.587045	0.586068	0.585132	0.584239	0.583388	0.582579	0.581813	0.581089	0.580407	0.579767	0.57917	0.578616	0.578105
40	0.641554	0.639159	0.636802	0.634486	0.63221	0.629974	0.62778	0.625627	0.623515	0.621445	0.619416	0.617429	0.615484	0.613581	0.61172	0.609901	0.608123	0.606387	0.604693	0.60304	0.601428	0.599858	0.59833	0.596842	0.595396	0.59399	0.592626	0.591302	0.590019	0.588777	0.587575	0.586414	0.585294	0.584214	0.583175	0.582176	0.581217	0.580299	0.579422	0.578584	0.577788	0.577032	0.576316	0.575642	0.575008	0.574415	0.573863	0.573353	0.572883
41	0.631596	0.629398	0.62723	0.625095	0.622994	0.620926	0.618892	0.616894	0.614932	0.613006	0.611116	0.609264	0.607448	0.605671	0.603931	0.602228	0.600564	0.598938	0.59735	0.5958	0.594288	0.592815	0.59138	0.589984	0.588626	0.587306	0.586025	0.584782	0.583578	0.582412	0.581285	0.580196	0.579145	0.578133	0.57716	0.576225	0.575329	0.574471	0.573652	0.572872	0.572131	0.571429	0.570765	0.570141	0.569556	0.569011	0.568505	0.568039	0.567613
42	0.62149	0.619494	0.61752	0.615571	0.613648	0.611751	0.609883	0.608044	0.606234	0.604456	0.602708	0.600993	0.59931	0.59766	0.596044	0.594461	0.592913	0.591398	0.589919	0.588474	0.587064	0.58569	0.584351	0.583047	0.581779	0.580547	0.579351	0.57819	0.577066	0.575978	0.574926	0.57391	0.572931	0.571988	0.571082	0.570212	0.569379	0.568583	0.567824	0.567102	0.566417	0.56577	0.56516	0.564587	0.564052	0.563555	0.563096	0.562676	0.562294
43	0.611233	0.609444	0.60767	0.605911	0.604171	0.60245	0.600751	0.599074	0.597421	0.595793	0.594191	0.592616	0.591068	0.589549	0.588059	0.586598	0.585168	0.583768	0.582399	0.581061	0.579755	0.578481	0.57724	0.576031	0.574855	0.573711	0.572602	0.571525	0.570482	0.569473	0.568498	0.567557	0.56665	0.565778	0.56494	0.564137	0.563368	0.562635	0.561937	0.561274	0.560647	0.560055	0.559499	0.558979	0.558495	0.558047	0.557636	0.557262	0.556925
44	0.600822	0.599246	0.597676	0.596113	0.59456	0.593019	0.591493	0.589982	0.588489	0.587015	0.585562	0.58413	0.582721	0.581335	0.579974	0.578638	0.577328	0.576045	0.574788	0.57356	0.57236	0.571189	0.570047	0.568934	0.567851	0.566799	0.565777	0.564786	0.563826	0.562898	0.562001	0.561136	0.560303	0.559502	0.558734	0.557998	0.557296	0.556626	0.55599	0.555388	0.554819	0.554284	0.553783	0.553317	0.552885	0.552487	0.552125	0.551798	0.551507
45	0.590253	0.588897	0.587536	0.586173	0.584812	0.583456	0.582107	0.580767	0.579438	0.578121	0.57682	0.575535	0.574267	0.573017	0.571788	0.570579	0.569392	0.568228	0.567087	0.56597	0.564878	0.563811	0.562771	0.561756	0.560769	0.559809	0.558877	0.557973	0.557097	0.556251	0.555434	0.554646	0.553888	0.553161	0.552463	0.551797	0.551161	0.550557	0.549984	0.549443	0.548933	0.548456	0.548012	0.5476	0.547221	0.546875	0.546563	0.546284	0.54604
46	0.579525	0.578393	0.577246	0.576089	0.574926	0.573759	0.572591	0.571425	0.570264	0.569109	0.567963	0.566828	0.565704	0.564594	0.563499	0.562421	0.561359	0.560316	0.559293	0.55829	0.557308	0.556348	0.55541	0.554496	0.553606	0.55274	0.5519	0.551084	0.550295	0.549532	0.548796	0.548087	0.547406	0.546753	0.546128	0.545531	0.544964	0.544426	0.543917	0.543438	0.54299	0.542572	0.542184	0.541828	0.541503	0.54121	0.540948	0.540719	0.540522
47	0.568632	0.56773	0.566805	0.565859	0.564897	0.563924	0.562942	0.561955	0.560966	0.559976	0.558989	0.558007	0.557031	0.556064	0.555106	0.554161	0.553227	0.552309	0.551405	0.550518	0.549649	0.548797	0.547965	0.547153	0.546362	0.545593	0.544845	0.54412	0.543419	0.542741	0.542087	0.541459	0.540856	0.540278	0.539727	0.539202	0.538704	0.538233	0.53779	0.537375	0.536988	0.53663	0.536301	0.536001	0.535731	0.535491	0.535282	0.535103	0.534955
48	0.557571	0.556907	0.556207	0.555478	0.554725	0.55395	0.553159	0.552355	0.551541	0.550721	0.549897	0.549071	0.548247	0.547425	0.546608	0.545798	0.544996	0.544203	0.543422	0.542654	0.541899	0.541159	0.540434	0.539726	0.539036	0.538364	0.537712	0.537079	0.536467	0.535876	0.535307	0.53476	0.534236	0.533736	0.533259	0.532807	0.53238	0.531978	0.531601	0.531251	0.530927	0.53063	0.530361	0.530119	0.529905	0.52972	0.529563	0.529435	0.529337
49	0.546339	0.545918	0.545452	0.544945	0.544404	0.543834	0.543238	0.542622	0.541988	0.541341	0.540684	0.540018	0.539348	0.538675	0.538002	0.53733	0.536662	0.535999	0.535343	0.534696	0.534058	0.533431	0.532816	0.532214	0.531627	0.531055	0.530499	0.52996	0.529439	0.528937	0.528453	0.52799	0.527547	0.527125	0.526725	0.526347	0.525991	0.525659	0.525351	0.525067	0.524807	0.524573	0.524364	0.524181	0.524024	0.523894	0.523791	0.523715	0.523668
50	0.534931	0.534761	0.534534	0.534256	0.533933	0.533572	0.533177	0.532753	0.532304	0.531834	0.531347	0.530846	0.530334	0.529813	0.529287	0.528757	0.528225	0.527695	0.527166	0.526642	0.526123	0.525612	0.525109	0.524616	0.524134	0.523663	0.523206	0.522763	0.522335	0.521922	0.521526	0.521148	0.520787	0.520445	0.520123	0.51982	0.519538	0.519277	0.519038	0.518821	0.518627	0.518456	0.518309	0.518186	0.518087	0.518014	0.517966	0.517944	0.517948
51	0.523344	0.523432	0.52345	0.523407	0.523308	0.523162	0.522972	0.522745	0.522486	0.522198	0.521885	0.521552	0.521202	0.520837	0.52046	0.520075	0.519684	0.519288	0.51889	0.518492	0.518095	0.517702	0.517313	0.51693	0.516555	0.516188	0.515832	0.515486	0.515153	0.514832	0.514525	0.514233	0.513956	0.513696	0.513453	0.513227	0.51302	0.512832	0.512663	0.512515	0.512387	0.512281	0.512196	0.512134	0.512095	0.512079	0.512087	0.512119	0.512176
52	0.511573	0.511926	0.512197	0.512394	0.512527	0.5126	0.512622	0.512597	0.512531	0.512429	0.512296	0.512135	0.51195	0.511744	0.511521	0.511284	0.511036	0.510778	0.510513	0.510243	0.509971	0.509698	0.509426	0.509156	0.50889	0.508629	0.508375	0.508129	0.507892	0.507665	0.507448	0.507244	0.507053	0.506876	0.506713	0.506566	0.506435	0.506321	0.506224	0.506146	0.506086	0.506045	0.506025	0.506025	0.506046	0.506089	0.506154	0.506242	0.506352
53	0.499614	0.500239	0.50077	0.501216	0.501584	0.501884	0.502122	0.502305	0.502438	0.502527	0.502576	0.502591	0.502576	0.502533	0.502467	0.502382	0.502279	0.502162	0.502033	0.501895	0.50175	0.5016	0.501446	0.501292	0.501137	0.500984	0.500835	0.50069	0.500551	0.500419	0.500296	0.500182	0.500078	0.499985	0.499905	0.499837	0.499784	0.499745	0.499721	0.499714	0.499723	0.49975	0.499795	0.499858	0.499941	0.500044	0.500167	0.500311	0.500476
54	0.487462	0.488368	0.489166	0.489866	0.490478	0.49101	0.49147	0.491866	0.492203	0.492487	0.492724	0.49292	0.493077	0.493202	0.493297	0.493366	0.493412	0.493439	0.49345	0.493446	0.493431	0.493406	0.493374	0.493336	0.493296	0.493253	0.49321	0.493169	0.49313	0.493096	0.493066	0.493044	0.493028	0.493022	0.493025	0.493039	0.493065	0.493102	0.493153	0.493218	0.493298	0.493393	0.493504	0.493633	0.493778	0.493942	0.494124	0.494326	0.494547
55	0.475113	0.476308	0.477381	0.478343	0.479204	0.479975	0.480663	0.481277	0.481823	0.482307	0.482737	0.483117	0.483452	0.483748	0.484007	0.484235	0.484434	0.484608	0.48476	0.484894	0.485011	0.485114	0.485206	0.485289	0.485364	0.485434	0.4855	0.485564	0.485627	0.485692	0.485759	0.485829	0.485905	0.485986	0.486075	0.486171	0.486277	0.486393	0.48652	0.486659	0.48681	0.486975	0.487154	0.487348	0.487557	0.487783	0.488026	0.488286	0.488564
56	0.462562	0.464054	0.465409	0.466641	0.467759	0.468775	0.469697	0.470535	0.471295	0.471985	0.472612	0.473182	0.473699	0.474169	0.474596	0.474986	0.475341	0.475666	0.475964	0.476237	0.47649	0.476724	0.476942	0.477147	0.477341	0.477525	0.477702	0.477874	0.478041	0.478207	0.478372	0.478538	0.478705	0.478876	0.479052	0.479233	0.479421	0.479616	0.479821	0.480034	0.480259	0.480495	0.480743	0.481003	0.481278	0.481567	0.481871	0.482191	0.482528
57	0.449803	0.451602	0.453248	0.454756	0.456139	0.457406	0.458569	0.459636	0.460617	0.461518	0.462347	0.46311	0.463813	0.464462	0.465062	0.465618	0.466133	0.466611	0.467057	0.467474	0.467865	0.468233	0.46858	0.46891	0.469224	0.469526	0.469816	0.470097	0.470372	0.47064	0.470905	0.471168	0.471429	0.471692	0.471956	0.472223	0.472494	0.472771	0.473054	0.473345	0.473643	0.473951	0.47427	0.474599	0.47494	0.475293	0.47566	0.476041	0.476437
58	0.436832	0.438946	0.440892	0.442685	0.444339	0.445865	0.447275	0.448578	0.449784	0.450902	0.451938	0.4529	0.453794	0.454626	0.455403	0.456128	0.456806	0.457442	0.45804	0.458603	0.459135	0.45964	0.460119	0.460576	0.461014	0.461435	0.461841	0.462234	0.462616	0.46299	0.463357	0.463718	0.464076	0.464431	0.464786	0.46514	0.465497	0.465856	0.46622	0.466588	0.466963	0.467344	0.467734	0.468133	0.468542	0.468961	0.469391	0.469834	0.47029
59	0.423643	0.426081	0.428336	0.430422	0.432355	0.434147	0.435811	0.437357	0.438795	0.440134	0.441383	0.442548	0.443638	0.444658	0.445615	0.446513	0.447359	0.448156	0.448909	0.449622	0.450299	0.450942	0.451557	0.452144	0.452708	0.45325	0.453774	0.454282	0.454775	0.455256	0.455727	0.456189	0.456644	0.457094	0.457541	0.457985	0.458428	0.458872	0.459317	0.459765	0.460216	0.460673	0.461136	0.461605	0.462083	0.462569	0.463065	0.463571	0.464088
60	0.410229	0.413003	0.415575	0.417964	0.420184	0.422249	0.424174	0.425969	0.427645	0.429211	0.430678	0.432052	0.433343	0.434555	0.435697	0.436773	0.43779	0.438751	0.439663	0.440529	0.441353	0.44214	0.442892	0.443612	0.444304	0.444971	0.445616	0.44624	0.446846	0.447436	0.448013	0.448578	0.449133	0.449679	0.45022	0.450755	0.451286	0.451816	0.452344	0.452873	0.453404	0.453937	0.454474	0.455016	0.455563	0.456118	0.45668	0.45725	0.45783
61	0.396587	0.399706	0.402605	0.405304	0.40782	0.410167	0.412359	0.41441	0.41633	0.41813	0.41982	0.421409	0.422905	0.424315	0.425646	0.426904	0.428096	0.429226	0.4303	0.431322	0.432298	0.43323	0.434122	0.434979	0.435802	0.436596	0.437363	0.438106	0.438827	0.439529	0.440214	0.440884	0.44154	0.442186	0.442821	0.443449	0.444071	0.444688	0.445301	0.445913	0.446523	0.447135	0.447747	0.448362	0.448982	0.449605	0.450235	0.450871	0.451515
62	0.382708	0.386183	0.38942	0.392439	0.395259	0.397895	0.400363	0.402676	0.404848	0.406888	0.408807	0.410616	0.412322	0.413934	0.415459	0.416903	0.418274	0.419577	0.420817	0.422	0.423129	0.42421	0.425246	0.426242	0.427199	0.428123	0.429016	0.42988	0.430719	0.431534	0.432329	0.433106	0.433866	0.434612	0.435345	0.436068	0.436781	0.437487	0.438187	0.438883	0.439575	0.440265	0.440955	0.441645	0.442337	0.443032	0.44373	0.444433	0.445142
63	0.368587	0.372429	0.376014	0.379363	0.382495	0.385429	0.388181	0.390764	0.393193	0.39548	0.397635	0.399669	0.401591	0.40341	0.405133	0.406769	0.408323	0.409803	0.411213	0.412559	0.413847	0.41508	0.416263	0.4174	0.418495	0.419551	0.420571	0.421559	0.422518	0.42345	0.424357	0.425243	0.426109	0.426957	0.42779	0.428609	0.429416	0.430213	0.431001	0.431782	0.432558	0.433329	0.434097	0.434864	0.43563	0.436396	0.437165	0.437936	0.438711
64	0.354218	0.358439	0.362382	0.36607	0.369525	0.372766	0.375809	0.37867	0.381364	0.383903	0.3863	0.388565	0.390709	0.39274	0.394667	0.396498	0.398241	0.399901	0.401485	0.402998	0.404447	0.405836	0.407169	0.408451	0.409686	0.410877	0.412028	0.413143	0.414224	0.415274	0.416297	0.417293	0.418267	0.41922	0.420154	0.421071	0.421974	0.422863	0.423741	0.42461	0.42547	0.426324	0.427172	0.428016	0.428858	0.429698	0.430538	0.431379	0.432221
65	0.339592	0.344204	0.348517	0.352556	0.356343	0.359899	0.363241	0.366388	0.369354	0.372153	0.374798	0.377301	0.379672	0.381921	0.384057	0.386088	0.388023	0.389868	0.39163	0.393315	0.394929	0.396477	0.397963	0.399393	0.400771	0.402101	0.403386	0.40463	0.405836	0.407007	0.408146	0.409256	0.41034	0.411399	0.412437	0.413454	0.414454	0.415438	0.416407	0.417365	0.418312	0.419249	0.420179	0.421103	0.422021	0.422936	0.423849	0.42476	0.425671
66	0.324705	0.32972	0.334414	0.338814	0.342943	0.346823	0.350475	0.353915	0.357161	0.360227	0.363127	0.365873	0.368477	0.370949	0.373299	0.375536	0.377668	0.379703	0.381647	0.383507	0.38529	0.387	0.388644	0.390225	0.391749	0.39322	0.394641	0.396017	0.397351	0.398645	0.399904	0.40113	0.402326	0.403494	0.404637	0.405756	0.406855	0.407935	0.408998	0.410046	0.411081	0.412104	0.413117	0.414122	0.415119	0.41611	0.417097	0.41808	0.419061
67	0.309546	0.314979	0.320066	0.324838	0.329319	0.333534	0.337503	0.341246	0.344779	0.34812	0.351281	0.354278	0.357121	0.359822	0.362392	0.364839	0.367173	0.369402	0.371532	0.373572	0.375528	0.377405	0.379209	0.380945	0.382618	0.384233	0.385794	0.387304	0.388768	0.390189	0.391569	0.392913	0.394224	0.395502	0.396753	0.397977	0.399177	0.400355	0.401513	0.402654	0.403778	0.404888	0.405986	0.407072	0.408149	0.409218	0.410281	0.411337	0.41239
68	0.29411	0.299973	0.305467	0.310622	0.315467	0.320026	0.324322	0.328376	0.332205	0.335827	0.339258	0.342511	0.3456	0.348536	0.351331	0.353994	0.356535	0.358962	0.361284	0.363508	0.36564	0.367687	0.369655	0.37155	0.373376	0.375138	0.376841	0.378489	0.380086	0.381635	0.38314	0.384605	0.386032	0.387424	0.388783	0.390114	0.391417	0.392695	0.39395	0.395185	0.396401	0.3976	0.398784	0.399954	0.401113	0.402261	0.4034	0.404531	0.405657
69	0.278389	0.284696	0.290609	0.29616	0.30138	0.306294	0.310927	0.3153	0.319434	0.323346	0.327053	0.33057	0.33391	0.337088	0.340113	0.342997	0.345751	0.348382	0.350899	0.353311	0.355624	0.357845	0.359981	0.362038	0.36402	0.365933	0.367781	0.369569	0.371302	0.372983	0.374615	0.376203	0.377749	0.379256	0.380728	0.382166	0.383574	0.384955	0.386309	0.38764	0.388949	0.390238	0.39151	0.392766	0.394007	0.395236	0.396454	0.397661	0.398861
70	0.262373	0.269139	0.275485	0.281445	0.287051	0.292331	0.297311	0.302013	0.30646	0.31067	0.314661	0.318449	0.322049	0.325473	0.328736	0.331847	0.334817	0.337657	0.340375	0.342979	0.345478	0.347878	0.350185	0.352407	0.354548	0.356615	0.358612	0.360544	0.362416	0.36423	0.365993	0.367706	0.369373	0.370998	0.372584	0.374133	0.375649	0.377133	0.378588	0.380016	0.381421	0.382802	0.384164	0.385507	0.386833	0.388143	0.389441	0.390726	0.392001
71	0.246054	0.253295	0.260088	0.26647	0.272475	0.278132	0.283469	0.28851	0.293279	0.297796	0.302079	0.306145	0.310011	0.313689	0.317195	0.320538	0.323732	0.326786	0.329709	0.332511	0.335199	0.337781	0.340264	0.342655	0.34496	0.347184	0.349333	0.351412	0.353425	0.355376	0.357271	0.359112	0.360904	0.362649	0.364351	0.366013	0.367638	0.369228	0.370786	0.372314	0.373815	0.375291	0.376744	0.378175	0.379587	0.380982	0.382361	0.383725	0.385077
72	0.229423	0.237156	0.244411	0.251228	0.257644	0.26369	0.269395	0.274786	0.279886	0.284718	0.289301	0.293654	0.297792	0.301732	0.305487	0.309069	0.312491	0.315764	0.318898	0.321902	0.324784	0.327553	0.330216	0.33278	0.335251	0.337636	0.339941	0.342169	0.344327	0.346419	0.348449	0.350421	0.352339	0.354207	0.356028	0.357805	0.359541	0.361239	0.362902	0.364532	0.366132	0.367703	0.369249	0.370771	0.372271	0.373751	0.375213	0.376658	0.378088
73	0.212472	0.220712	0.228445	0.235712	0.242552	0.248999	0.255083	0.260834	0.266276	0.271432	0.276324	0.280971	0.28539	0.289597	0.293608	0.297435	0.301092	0.30459	0.307939	0.311149	0.314231	0.317191	0.320038	0.322779	0.325421	0.327971	0.330434	0.332815	0.335121	0.337356	0.339524	0.341629	0.343677	0.34567	0.347612	0.349506	0.351356	0.353165	0.354935	0.356668	0.358369	0.360038	0.361679	0.363293	0.364882	0.366449	0.367995	0.369522	0.371032
74	0.195189	0.203955	0.212181	0.219913	0.227191	0.234052	0.240527	0.246649	0.252442	0.257932	0.263142	0.268091	0.272798	0.277281	0.281554	0.285633	0.28953	0.293259	0.296829	0.300251	0.303536	0.306692	0.309728	0.31265	0.315467	0.318185	0.32081	0.323348	0.325805	0.328185	0.330495	0.332737	0.334916	0.337037	0.339102	0.341117	0.343083	0.345004	0.346882	0.348722	0.350525	0.352294	0.354031	0.355739	0.35742	0.359075	0.360708	0.362318	0.363909
75	0.177565	0.186875	0.195612	0.203824	0.211554	0.218842	0.225721	0.232224	0.23838	0.244214	0.24975	0.25501	0.260014	0.264779	0.269322	0.273659	0.277803	0.281768	0.285564	0.289204	0.292698	0.296054	0.299282	0.30239	0.305386	0.308276	0.311067	0.313765	0.316376	0.318906	0.321359	0.323741	0.326055	0.328306	0.330498	0.332634	0.334719	0.336754	0.338745	0.340692	0.3426	0.34447	0.346306	0.34811	0.349883	0.351629	0.353349	0.355045	0.356719
76	0.15959	0.169463	0.178728	0.187436	0.195634	0.203362	0.210657	0.217554	0.224083	0.230271	0.236143	0.241723	0.247031	0.252087	0.256908	0.261509	0.265907	0.270114	0.274143	0.278005	0.281713	0.285274	0.2887	0.291998	0.295176	0.298242	0.301202	0.304064	0.306834	0.309516	0.312116	0.31464	0.317092	0.319476	0.321797	0.324058	0.326263	0.328416	0.330519	0.332577	0.334591	0.336565	0.338502	0.340403	0.342271	0.344109	0.345918	0.347701	0.349459
77	0.141251	0.151708	0.161519	0.170741	0.179421	0.187604	0.195329	0.202632	0.209545	0.216098	0.222316	0.228225	0.233847	0.239201	0.244306	0.249179	0.253837	0.258292	0.26256	0.266651	0.270577	0.274349	0.277977	0.281469	0.284834	0.28808	0.291215	0.294244	0.297174	0.300012	0.302763	0.305432	0.308025	0.310545	0.312997	0.315385	0.317714	0.319986	0.322205	0.324375	0.326498	0.328578	0.330617	0.332617	0.334582	0.336513	0.338414	0.340285	0.342129
78	0.122539	0.133599	0.143976	0.153729	0.162908	0.171561	0.179729	0.187451	0.19476	0.201688	0.208263	0.214511	0.220454	0.226115	0.231513	0.236666	0.24159	0.246301	0.250813	0.255138	0.259289	0.263276	0.267111	0.270802	0.274359	0.277789	0.281101	0.284301	0.287397	0.290394	0.293298	0.296116	0.298852	0.301511	0.304097	0.306615	0.30907	0.311464	0.313801	0.316085	0.31832	0.320507	0.32265	0.324752	0.326815	0.328842	0.330835	0.332797	0.334729
79	0.10344	0.115127	0.12609	0.136391	0.146086	0.155224	0.16385	0.172004	0.179722	0.187037	0.193979	0.200575	0.206849	0.212826	0.218524	0.223964	0.229162	0.234135	0.238897	0.243463	0.247844	0.252052	0.256099	0.259994	0.263746	0.267365	0.270859	0.274234	0.277498	0.280658	0.28372	0.286689	0.289572	0.292372	0.295096	0.297746	0.300329	0.302848	0.305305	0.307706	0.310054	0.312351	0.3146	0.316806	0.318969	0.321094	0.323181	0.325235	0.327256
80	0.0839426	0.096278	0.107848	0.118717	0.128946	0.138585	0.147684	0.156283	0.164423	0.172136	0.179456	0.186411	0.193027	0.199328	0.205335	0.211069	0.216549	0.221791	0.22681	0.231622	0.236239	0.240674	0.244938	0.249041	0.252995	0.256806	0.260486	0.26404	0.267477	0.270803	0.274025	0.27715	0.280182	0.283127	0.28599	0.288777	0.291491	0.294136	0.296717	0.299237	0.301699	0.304108	0.306467	0.308777	0.311043	0.313267	0.315451	0.317598	0.31971
81	0.0640333	0.0770417	0.0892399	0.100698	0.111478	0.121636	0.131222	0.140282	0.148856	0.156981	0.16469	0.172015	0.178981	0.185616	0.191941	0.197978	0.203746	0.209264	0.214548	0.219612	0.224471	0.229138	0.233624	0.237942	0.2421	0.24611	0.249979	0.253716	0.25733	0.260826	0.264213	0.267495	0.270681	0.273774	0.27678	0.279705	0.282552	0.285327	0.288033	0.290675	0.293255	0.295779	0.298248	0.300666	0.303036	0.305361	0.307643	0.309885	0.31209
82	0.0436985	0.0574051	0.0702547	0.0823218	0.0936728	0.104367	0.114458	0.123992	0.133015	0.141563	0.149674	0.157379	0.164707	0.171684	0.178336	0.184685	0.19075	0.196551	0.202106	0.207429	0.212536	0.217441	0.222156	0.226692	0.231061	0.235273	0.239337	0.243261	0.247055	0.250726	0.25428	0.257724	0.261066	0.26431	0.267463	0.270528	0.273512	0.276419	0.279254	0.282019	0.28472	0.287359	0.289941	0.292469	0.294945	0.297374	0.299756	0.302096	0.304395
83	0.0229239	0.037355	0.05088	0.0635782	0.0755201	0.0867686	0.0973802	0.107406	0.116891	0.125877	0.134401	0.142498	0.150197	0.157528	0.164516	0.171185	0.177555	0.183648	0.18948	0.195069	0.200431	0.20558	0.210528	0.215289	0.219874	0.224293	0.228556	0.232672	0.23665	0.240499	0.244224	0.247835	0.251336	0.254734	0.258036	0.261246	0.264369	0.267411	0.270376	0.273268	0.276091	0.27885	0.281547	0.284186	0.286771	0.289304	0.291789	0.294228	0.296624
84	0.00169471	0.0168779	0.0311034	0.0444555	0.0570091	0.0688311	0.0799814	0.0905138	0.100477	0.109914	0.118864	0.127365	0.135447	0.143142	0.150476	0.157473	0.164157	0.170549	0.176667	0.182529	0.188152	0.193551	0.198739	0.20373	0.208535	0.213166	0.217633	0.221946	0.226113	0.230143	0.234044	0.237824	0.241488	0.245044	0.248498	0.251855	0.255121	0.258301	0.261399	0.26442	0.267369	0.270248	0.273063	0.275816	0.278512	0.281152	0.283741	0.286281	0.288775
85	-0.0200048	-0.00404059	0.0109117	0.0249416	0.0381288	0.0505444	0.0622517	0.0733078	0.083764	0.0936665	0.103057	0.111974	0.120451	0.12852	0.136209	0.143545	0.150551	0.15725	0.163661	0.169804	0.175695	0.18135	0.186784	0.19201	0.197042	0.20189	0.206566	0.211079	0.21544	0.219656	0.223737	0.227689	0.231521	0.235238	0.238848	0.242355	0.245767	0.249087	0.252321	0.255474	0.25855	0.261553	0.264488	0.267357	0.270165	0.272915	0.27561	0.278253	0.280847
86	-0.0421908	-0.0254153	-0.00970872	0.00502408	0.0188678	0.0318977	0.0441812	0.0557786	0.0667444	0.0771273	0.0869716	0.0963172	0.105201	0.113655	0.12171	0.129394	0.136732	0.143746	0.150459	0.156889	0.163055	0.168974	0.17466	0.180128	0.185391	0.190462	0.195352	0.200071	0.204629	0.209036	0.2133	0.217429	0.221431	0.225313	0.229082	0.232743	0.236303	0.239767	0.24314	0.246428	0.249634	0.252763	0.25582	0.258808	0.261731	0.264592	0.267395	0.270143	0.272839
87	-0.0648805	-0.0472617	-0.0307721	-0.0153102	-0.000786196	0.0128799	0.0257596	0.0379168	0.0494089	0.0602879	0.0706002	0.0803884	0.0896907	0.0985419	0.106974	0.115016	0.122694	0.130033	0.137056	0.143781	0.15023	0.156418	0.162363	0.168079	0.17358	0.178878	0.183987	0.188916	0.193677	0.198279	0.202731	0.207041	0.211218	0.215268	0.219199	0.223017	0.226729	0.230339	0.233855	0.237279	0.240618	0.243877	0.247058	0.250167	0.253207	0.256182	0.259096	0.261951	0.264751
88	-0.0880918	-0.0695963	-0.0522932	-0.0360748	-0.0208455	-0.00652043	0.00697626	0.0197123	0.0317486	0.0431397	0.0539352	0.0641797	0.0739137	0.0831739	0.091994	0.100404	0.108433	0.116106	0.123446	0.130475	0.137214	0.143679	0.149889	0.155859	0.161604	0.167136	0.172469	0.177614	0.182582	0.187383	0.192027	0.196523	0.200877	0.2051	0.209197	0.213176	0.217042	0.220802	0.224462	0.228027	0.231502	0.234892	0.2382	0.241433	0.244592	0.247683	0.250709	0.253674	0.256579
89	-0.111843	-0.0924359	-0.0742878	-0.0572841	-0.0413233	-0.0263154	-0.0121799	0.00115503	0.0137537	0.0256741	0.0369683	0.0476836	0.0578626	0.0675443	0.0767639	0.0855537	0.093943	0.101959	0.109626	0.116967	0.124003	0.130753	0.137235	0.143465	0.14946	0.155231	0.160794	0.16616	0.17134	0.176346	0.181186	0.185871	0.190408	0.194806	0.199073	0.203216	0.207241	0.211154	0.214962	0.21867	0.222283	0.225807	0.229245	0.232603	0.235885	0.239094	0.242235	0.245311	0.248324
90	-0.136155	-0.115799	-0.096772	-0.0789528	-0.0622333	-0.0465175	-0.0317204	-0.0177658	-0.00458551	0.00788165	0.0196909	0.030892	0.0415301	0.0516461	0.0612773	0.0704575	0.0792178	0.0875866	0.0955897	0.103251	0.110593	0.117635	0.124396	0.130894	0.137144	0.143161	0.14896	0.154552	0.159949	0.165164	0.170205	0.175083	0.179807	0.184385	0.188826	0.193136	0.197322	0.201392	0.205351	0.209205	0.21296	0.21662	0.220191	0.223678	0.227084	0.230414	0.233671	0.23686	0.239984
91	-0.161047	-0.139703	-0.119763	-0.101097	-0.0835895	-0.0671399	-0.0516573	-0.0370612	-0.0232794	-0.010247	0.00209413	0.0137967	0.0249083	0.0354721	0.0455274	0.0551097	0.0642519	0.0729836	0.0813322	0.0893228	0.0969785	0.104321	0.111368	0.11814	0.124653	0.130922	0.136962	0.142785	0.148405	0.153834	0.159081	0.164157	0.169072	0.173834	0.178452	0.182933	0.187285	0.191514	0.195628	0.199631	0.20353	0.20733	0.211037	0.214654	0.218187	0.22164	0.225017	0.228322	0.231558
92	-0.186541	-0.164169	-0.143278	-0.123732	-0.105407	-0.0881962	-0.0720033	-0.0567429	-0.0423386	-0.0287219	-0.0158312	-0.0036108	0.00798939	0.0190149	0.0295072	0.0395037	0.0490389	0.0581441	0.0668481	0.0751771	0.0831555	0.0908054	0.0981475	0.105201	0.111983	0.11851	0.124797	0.130858	0.136706	0.142353	0.147811	0.153091	0.158201	0.163151	0.16795	0.172606	0.177127	0.181519	0.18579	0.189946	0.193992	0.197935	0.20178	0.205531	0.209193	0.212772	0.21627	0.219693	0.223044
93	-0.21266	-0.189216	-0.167337	-0.146875	-0.127701	-0.109701	-0.0927713	-0.0768229	-0.0617744	-0.0475533	-0.0340946	-0.0213395	-0.00923504	0.00226677	0.0132095	0.0236328	0.0335727	0.0430623	0.0521317	0.0608086	0.0691185	0.0770848	0.084729	0.0920711	0.0991293	0.105921	0.112461	0.118766	0.124848	0.130719	0.136393	0.14188	0.14719	0.152332	0.157317	0.162152	0.166845	0.171405	0.175836	0.180148	0.184345	0.188433	0.192418	0.196306	0.200101	0.203807	0.20743	0.210973	0.214441
94	-0.239429	-0.214867	-0.191958	-0.170545	-0.150489	-0.131668	-0.113975	-0.0973137	-0.0815982	-0.0667519	-0.052706	-0.0393986	-0.0267735	-0.0147804	-0.00337317	0.0074898	0.0178465	0.0277318	0.0371772	0.0462119	0.0548627	0.0631539	0.0711083	0.0787468	0.0860886	0.0931515	0.0999522	0.106506	0.112827	0.118928	0.124823	0.130522	0.136036	0.141376	0.14655	0.151568	0.156438	0.161168	0.165764	0.170234	0.174585	0.178822	0.182951	0.186978	0.190908	0.194745	0.198494	0.20216	0.205747
95	-0.266871	-0.241145	-0.217163	-0.194759	-0.173786	-0.154114	-0.135629	-0.118228	-0.101822	-0.086329	-0.0716759	-0.0577976	-0.044635	-0.0321348	-0.0202486	-0.0089324	0.00185374	0.0121463	0.0219787	0.0313814	0.0403825	0.0490077	0.0572807	0.0652235	0.0728563	0.0801976	0.0872649	0.0940742	0.10064	0.106977	0.113098	0.119015	0.124738	0.130279	0.135648	0.140853	0.145903	0.150807	0.155571	0.160204	0.164711	0.1691	0.173376	0.177545	0.181612	0.185583	0.189461	0.193253	0.196961
96	-0.295013	-0.268072	-0.242973	-0.219538	-0.197611	-0.177055	-0.157747	-0.139581	-0.122459	-0.106296	-0.091015	-0.0765466	-0.0628288	-0.0498052	-0.0374248	-0.0256414	-0.0144128	-0.00370072	0.00652991	0.0163112	0.0256725	0.0346409	0.0432413	0.0514967	0.059428	0.067055	0.0743958	0.0814671	0.0882847	0.0948629	0.101215	0.107354	0.113292	0.119039	0.124606	0.130003	0.135237	0.140319	0.145255	0.150054	0.154722	0.159266	0.163692	0.168006	0.172213	0.17632	0.18033	0.184249	0.188081
97	-0.323884	-0.295674	-0.26941	-0.244902	-0.221983	-0.200508	-0.180347	-0.161385	-0.143522	-0.126665	-0.110734	-0.095656	-0.0813645	-0.0678004	-0.0549101	-0.0426449	-0.0309603	-0.0198162	-0.00917553	0.000995263	0.0107271	0.0200484	0.0289851	0.0375614	0.0457993	0.0537195	0.0613408	0.0686809	0.075756	0.0825813	0.089171	0.0955381	0.101695	0.107653	0.113423	0.119015	0.124439	0.129702	0.134814	0.139782	0.144614	0.149316	0.153895	0.158357	0.162708	0.166954	0.171099	0.175148	0.179106
98	-0.353512	-0.323977	-0.296498	-0.270871	-0.24692	-0.22449	-0.203442	-0.183656	-0.165024	-0.147449	-0.130846	-0.115136	-0.100252	-0.0861299	-0.0727133	-0.059951	-0.0477964	-0.0362071	-0.0251443	-0.0145726	-0.00445961	0.0052244	0.0145068	0.0234128	0.0319656	0.0401866	0.0480958	0.0557114	0.0630506	0.0701292	0.076962	0.0835627	0.0899441	0.0961181	0.102096	0.107888	0.113504	0.118954	0.124245	0.129387	0.134386	0.13925	0.143985	0.148599	0.153096	0.157483	0.161765	0.165947	0.170035
99	-0.383929	-0.35301	-0.324262	-0.29747	-0.272445	-0.24902	-0.227052	-0.20641	-0.18698	-0.168661	-0.151361	-0.134999	-0.119502	-0.104803	-0.0908432	-0.0775681	-0.0649289	-0.0528808	-0.0413831	-0.0303988	-0.0198937	-0.00983661	-0.000198904	0.00904583	0.0179219	0.0264518	0.0346563	0.0425547	0.0501647	0.057503	0.0645848	0.0714247	0.078036	0.084431	0.0906216	0.0966185	0.102432	0.108072	0.113547	0.118865	0.124035	0.129064	0.13396	0.138727	0.143374	0.147906	0.152328	0.156646	0.160865
The data of Figure 8
γ1 γ2	0	1	2	3	4	5	6	7	8	9	10	11	12	13	14	15	16	17	18	19	20	21	22	23	24	25	26	27	28	29	30	31	32	33	34	35	36	37	38	39	40	41	42	43	44	45	46	47	48
0	0.571429	0.574901	0.578276	0.581559	0.584751	0.587857	0.590879	0.59382	0.596683	0.59947	0.602183	0.604826	0.607398	0.609904	0.612343	0.614719	0.617032	0.619284	0.621476	0.62361	0.625687	0.627707	0.629673	0.631584	0.633442	0.635248	0.637002	0.638705	0.640357	0.64196	0.643513	0.645017	0.646473	0.64788	0.649239	0.650551	0.651815	0.653031	0.654199	0.65532	0.656393	0.657418	0.658395	0.659324	0.660203	0.661033	0.661813	0.662542	0.66322
1	0.567976	0.571429	0.574786	0.578051	0.581228	0.584319	0.587328	0.590257	0.593109	0.595886	0.59859	0.601224	0.60379	0.606289	0.608723	0.611094	0.613403	0.615651	0.617841	0.619973	0.622049	0.624069	0.626034	0.627946	0.629806	0.631613	0.63337	0.635076	0.636732	0.638339	0.639898	0.641408	0.64287	0.644284	0.645652	0.646972	0.648245	0.649471	0.65065	0.651783	0.652868	0.653907	0.654898	0.655841	0.656737	0.657584	0.658383	0.659132	0.659831
2	0.564658	0.56809	0.571429	0.574676	0.577837	0.580913	0.583908	0.586825	0.589665	0.592432	0.595127	0.597752	0.60031	0.602802	0.60523	0.607596	0.609901	0.612146	0.614333	0.616462	0.618536	0.620555	0.622521	0.624433	0.626294	0.628103	0.629862	0.631571	0.633231	0.634843	0.636406	0.637922	0.63939	0.640811	0.642186	0.643514	0.644796	0.646032	0.647222	0.648366	0.649464	0.650515	0.65152	0.652478	0.65339	0.654254	0.655071	0.655839	0.656559
3	0.561469	0.56488	0.568199	0.571429	0.574572	0.577633	0.580614	0.583518	0.586346	0.589102	0.591787	0.594403	0.596953	0.599438	0.60186	0.60422	0.60652	0.608761	0.610944	0.613071	0.615144	0.617162	0.619126	0.621039	0.6229	0.624711	0.626472	0.628184	0.629847	0.631463	0.633031	0.634551	0.636026	0.637454	0.638836	0.640172	0.641463	0.642708	0.643908	0.645063	0.646172	0.647236	0.648254	0.649227	0.650154	0.651034	0.651868	0.652655	0.653395
4	0.558402	0.561792	0.565091	0.568302	0.571429	0.574474	0.57744	0.58033	0.583146	0.58589	0.588564	0.591171	0.593713	0.59619	0.598605	0.600959	0.603254	0.60549	0.60767	0.609794	0.611864	0.613881	0.615845	0.617757	0.619619	0.621431	0.623194	0.624908	0.626574	0.628193	0.629765	0.631291	0.632771	0.634205	0.635594	0.636938	0.638237	0.639491	0.640701	0.641866	0.642987	0.644063	0.645094	0.646081	0.647022	0.647919	0.648769	0.649574	0.650332
5	0.555453	0.558821	0.562099	0.565291	0.5684	0.571429	0.57438	0.577255	0.580058	0.582791	0.585454	0.588051	0.590584	0.593053	0.595461	0.597808	0.600097	0.602329	0.604505	0.606626	0.608693	0.610708	0.61267	0.614582	0.616444	0.618257	0.620021	0.621737	0.623406	0.625028	0.626604	0.628135	0.62962	0.63106	0.632455	0.633806	0.635113	0.636376	0.637595	0.63877	0.639902	0.640989	0.642033	0.643033	0.643989	0.6449	0.645767	0.646588	0.647365
6	0.552616	0.555961	0.559219	0.562391	0.565482	0.568493	0.571429	0.57429	0.577079	0.579799	0.582452	0.585038	0.587561	0.590022	0.592422	0.594763	0.597046	0.599272	0.601444	0.603561	0.605625	0.607637	0.609598	0.611509	0.613371	0.615183	0.616949	0.618666	0.620338	0.621963	0.623542	0.625077	0.626567	0.628012	0.629414	0.630772	0.632086	0.633357	0.634585	0.63577	0.636911	0.63801	0.639066	0.640078	0.641048	0.641973	0.642856	0.643694	0.644487
7	0.549888	0.55321	0.556445	0.559597	0.562669	0.565663	0.568582	0.571429	0.574204	0.576911	0.579552	0.582128	0.584641	0.587092	0.589484	0.591818	0.594094	0.596315	0.598481	0.600594	0.602655	0.604664	0.606623	0.608533	0.610394	0.612207	0.613972	0.615691	0.617364	0.618992	0.620575	0.622113	0.623607	0.625058	0.626465	0.627829	0.62915	0.630429	0.631665	0.632859	0.634011	0.63512	0.636187	0.637212	0.638194	0.639134	0.640031	0.640884	0.641695
8	0.547263	0.550561	0.553774	0.556906	0.559959	0.562935	0.565837	0.568667	0.571429	0.574122	0.576751	0.579315	0.581818	0.58426	0.586643	0.588969	0.591238	0.593453	0.595614	0.597723	0.599779	0.601786	0.603742	0.60565	0.607509	0.609322	0.611088	0.612807	0.614482	0.616112	0.617697	0.619239	0.620737	0.622192	0.623604	0.624974	0.626302	0.627588	0.628832	0.630035	0.631196	0.632315	0.633393	0.634429	0.635424	0.636376	0.637287	0.638156	0.638982
9	0.544737	0.548012	0.551202	0.554313	0.557345	0.560303	0.563188	0.566003	0.568749	0.571429	0.574044	0.576597	0.579088	0.581521	0.583895	0.586212	0.588475	0.590683	0.592838	0.594941	0.596994	0.598996	0.60095	0.602855	0.604714	0.606525	0.60829	0.610011	0.611686	0.613318	0.614905	0.61645	0.617951	0.619411	0.620828	0.622203	0.623537	0.62483	0.626081	0.627292	0.628462	0.62959	0.630678	0.631726	0.632732	0.633697	0.634621	0.635504	0.636345
10	0.542308	0.545558	0.548725	0.551814	0.554826	0.557765	0.560632	0.56343	0.566161	0.568826	0.571429	0.573969	0.576449	0.578871	0.581236	0.583545	0.585799	0.588	0.590149	0.592247	0.594295	0.596293	0.598244	0.600146	0.602002	0.603813	0.605577	0.607298	0.608974	0.610606	0.612196	0.613743	0.615247	0.61671	0.618132	0.619512	0.620852	0.622151	0.623409	0.624627	0.625805	0.626943	0.62804	0.629098	0.630115	0.631092	0.632029	0.632926	0.633781
11	0.539972	0.543196	0.54634	0.549407	0.552398	0.555317	0.558166	0.560947	0.563662	0.566313	0.568901	0.571429	0.573897	0.576308	0.578663	0.580963	0.583209	0.585402	0.587545	0.589637	0.591679	0.593673	0.59562	0.597519	0.599373	0.601181	0.602945	0.604665	0.606341	0.607974	0.609565	0.611114	0.612621	0.614088	0.615513	0.616898	0.618242	0.619547	0.620812	0.622037	0.623222	0.624369	0.625475	0.626543	0.62757	0.628559	0.629508	0.630417	0.631286
12	0.537726	0.540924	0.544044	0.547088	0.550058	0.552957	0.555787	0.55855	0.561248	0.563884	0.566458	0.568972	0.571429	0.573828	0.576172	0.578463	0.5807	0.582886	0.585021	0.587106	0.589143	0.591132	0.593075	0.594971	0.596822	0.598628	0.60039	0.602109	0.603784	0.605418	0.60701	0.60856	0.61007	0.611539	0.612968	0.614357	0.615706	0.617016	0.618286	0.619518	0.620711	0.621865	0.62298	0.624056	0.625094	0.626093	0.627053	0.627975	0.628857
13	0.535566	0.538738	0.541833	0.544854	0.547802	0.55068	0.553491	0.556236	0.558918	0.561537	0.564097	0.566597	0.569041	0.571429	0.573762	0.576042	0.57827	0.580448	0.582575	0.584654	0.586685	0.588668	0.590606	0.592498	0.594346	0.596149	0.597909	0.599627	0.601302	0.602935	0.604528	0.606079	0.60759	0.609062	0.610494	0.611886	0.613239	0.614554	0.61583	0.617068	0.618267	0.619428	0.620551	0.621636	0.622683	0.623692	0.624663	0.625596	0.62649
14	0.533491	0.536636	0.539706	0.542702	0.545628	0.548485	0.551276	0.554003	0.556667	0.55927	0.561814	0.564301	0.566731	0.569107	0.571429	0.573698	0.575917	0.578085	0.580205	0.582276	0.5843	0.586278	0.588211	0.590099	0.591942	0.593743	0.5955	0.597216	0.59889	0.600523	0.602115	0.603668	0.60518	0.606653	0.608088	0.609483	0.61084	0.612159	0.61344	0.614683	0.615888	0.617056	0.618187	0.61928	0.620336	0.621354	0.622335	0.623279	0.624185
15	0.531497	0.534615	0.537658	0.54063	0.543533	0.546369	0.54914	0.551847	0.554493	0.55708	0.559608	0.56208	0.564497	0.56686	0.56917	0.571429	0.573637	0.575796	0.577907	0.579971	0.581988	0.58396	0.585887	0.58777	0.589609	0.591406	0.593161	0.594874	0.596547	0.598179	0.599771	0.601323	0.602837	0.604311	0.605747	0.607145	0.608506	0.609828	0.611114	0.612362	0.613573	0.614747	0.615884	0.616985	0.618049	0.619076	0.620066	0.62102	0.621937
16	0.529582	0.532672	0.535689	0.538636	0.541516	0.544329	0.547079	0.549767	0.552395	0.554964	0.557477	0.559933	0.562336	0.564685	0.566983	0.569231	0.571429	0.573578	0.57568	0.577736	0.579746	0.581711	0.583632	0.585509	0.587344	0.589137	0.590888	0.592599	0.594269	0.5959	0.597491	0.599043	0.600557	0.602033	0.60347	0.604871	0.606234	0.60756	0.608849	0.610101	0.611318	0.612497	0.613641	0.614749	0.61582	0.616856	0.617855	0.618818	0.619745
17	0.527745	0.530806	0.533796	0.536718	0.539573	0.542364	0.545093	0.547761	0.55037	0.552921	0.555417	0.557858	0.560246	0.562582	0.564867	0.567102	0.569289	0.571429	0.573521	0.575568	0.57757	0.579528	0.581443	0.583315	0.585144	0.586933	0.588681	0.590388	0.592056	0.593685	0.595275	0.596826	0.59834	0.599816	0.601255	0.602657	0.604022	0.605351	0.606643	0.6079	0.609121	0.610306	0.611455	0.612569	0.613648	0.614691	0.615698	0.616671	0.617607
18	0.525982	0.529014	0.531977	0.534873	0.537703	0.540471	0.543178	0.545825	0.548415	0.550948	0.553427	0.555852	0.558224	0.560546	0.562818	0.565041	0.567217	0.569346	0.571429	0.573466	0.57546	0.577411	0.579318	0.581184	0.583008	0.584792	0.586536	0.58824	0.589905	0.591531	0.593119	0.59467	0.596183	0.597659	0.599099	0.600502	0.601869	0.6032	0.604495	0.605756	0.60698	0.60817	0.609325	0.610445	0.61153	0.61258	0.613595	0.614576	0.615521
19	0.524292	0.527294	0.530229	0.533099	0.535904	0.538649	0.541333	0.543959	0.546529	0.549044	0.551505	0.553913	0.55627	0.558577	0.560836	0.563046	0.56521	0.567327	0.5694	0.571429	0.573414	0.575356	0.577256	0.579116	0.580934	0.582713	0.584452	0.586152	0.587813	0.589437	0.591023	0.592572	0.594084	0.59556	0.597	0.598403	0.599772	0.601105	0.602403	0.603666	0.604895	0.606088	0.607248	0.608373	0.609464	0.610521	0.611543	0.612531	0.613486
20	0.522673	0.525646	0.528552	0.531394	0.534175	0.536895	0.539556	0.542161	0.54471	0.547206	0.549648	0.55204	0.554381	0.556673	0.558917	0.561115	0.563266	0.565372	0.567434	0.569453	0.571429	0.573363	0.575255	0.577107	0.57892	0.580693	0.582426	0.584122	0.58578	0.5874	0.588984	0.590531	0.592042	0.593517	0.594956	0.59636	0.59773	0.599064	0.600364	0.60163	0.602862	0.604059	0.605223	0.606353	0.607449	0.608512	0.609541	0.610537	0.611499
21	0.521124	0.524066	0.526943	0.529758	0.532512	0.535207	0.537846	0.540428	0.542957	0.545433	0.547857	0.550231	0.552555	0.554832	0.557062	0.559245	0.561384	0.563478	0.565529	0.567537	0.569503	0.571429	0.573313	0.575158	0.576963	0.57873	0.580459	0.58215	0.583803	0.58542	0.587001	0.588545	0.590054	0.591528	0.592967	0.594371	0.595741	0.597076	0.598378	0.599646	0.60088	0.602081	0.603248	0.604383	0.605484	0.606552	0.607587	0.608589	0.609559
22	0.519643	0.522553	0.525401	0.528187	0.530915	0.533585	0.5362	0.53876	0.541267	0.543723	0.546128	0.548484	0.550791	0.553052	0.555267	0.557436	0.559562	0.561644	0.563683	0.56568	0.567637	0.569552	0.571429	0.573265	0.575064	0.576824	0.578547	0.580232	0.581882	0.583494	0.585072	0.586613	0.58812	0.589592	0.59103	0.592433	0.593803	0.595139	0.596442	0.597712	0.598948	0.600152	0.601323	0.602461	0.603566	0.60464	0.60568	0.606689	0.607664
23	0.518229	0.521107	0.523924	0.526682	0.529383	0.532027	0.534617	0.537154	0.53964	0.542074	0.54446	0.546797	0.549088	0.551332	0.553531	0.555686	0.557798	0.559867	0.561894	0.563881	0.565827	0.567733	0.5696	0.571429	0.573219	0.574973	0.576689	0.578369	0.580013	0.581622	0.583195	0.584734	0.586238	0.587708	0.589144	0.590547	0.591916	0.593252	0.594555	0.595826	0.597065	0.59827	0.599444	0.600586	0.601695	0.602773	0.603819	0.604833	0.605815
24	0.516879	0.519725	0.522511	0.52524	0.527913	0.530531	0.533096	0.53561	0.538073	0.540487	0.542852	0.545171	0.547443	0.549671	0.551854	0.553994	0.556091	0.558147	0.560162	0.562137	0.564072	0.565968	0.567826	0.569646	0.571429	0.573175	0.574884	0.576558	0.578197	0.579801	0.58137	0.582905	0.584406	0.585873	0.587308	0.588709	0.590077	0.591413	0.592717	0.593988	0.595228	0.596436	0.597612	0.598757	0.59987	0.600951	0.602002	0.603021	0.604008
25	0.515593	0.518406	0.521161	0.52386	0.526505	0.529096	0.531636	0.534125	0.536566	0.538958	0.541303	0.543602	0.545856	0.548066	0.550233	0.552358	0.554441	0.556483	0.558485	0.560448	0.562371	0.564257	0.566105	0.567916	0.56969	0.571429	0.573131	0.574799	0.576432	0.57803	0.579595	0.581126	0.582623	0.584088	0.58552	0.586919	0.588286	0.589622	0.590925	0.592197	0.593437	0.594647	0.595825	0.596972	0.598088	0.599173	0.600227	0.601251	0.602244
26	0.514371	0.51715	0.519873	0.522541	0.525157	0.527721	0.530235	0.5327	0.535117	0.537487	0.539811	0.54209	0.544325	0.546518	0.548668	0.550777	0.552845	0.554873	0.556861	0.558812	0.560724	0.562598	0.564436	0.566238	0.568003	0.569733	0.571429	0.573089	0.574716	0.576309	0.577868	0.579395	0.580888	0.58235	0.583779	0.585176	0.586542	0.587876	0.589179	0.590451	0.591692	0.592902	0.594081	0.59523	0.596349	0.597437	0.598495	0.599523	0.600521
27	0.513209	0.515954	0.518644	0.521282	0.523868	0.526405	0.528892	0.531332	0.533725	0.536072	0.538375	0.540634	0.54285	0.545024	0.547157	0.549249	0.551302	0.553315	0.55529	0.557228	0.559128	0.560991	0.562818	0.56461	0.566366	0.568088	0.569775	0.571429	0.573049	0.574635	0.576189	0.577711	0.579201	0.580658	0.582084	0.583479	0.584842	0.586175	0.587477	0.588748	0.589989	0.5912	0.592381	0.593531	0.594652	0.595743	0.596804	0.597835	0.598837
28	0.512109	0.514818	0.517476	0.520082	0.522638	0.525146	0.527606	0.53002	0.532389	0.534713	0.536994	0.539232	0.541428	0.543584	0.545699	0.547774	0.549811	0.55181	0.553771	0.555695	0.557582	0.559434	0.56125	0.563031	0.564778	0.566491	0.56817	0.569816	0.571429	0.573009	0.574557	0.576074	0.577558	0.579012	0.580434	0.581826	0.583187	0.584518	0.585818	0.587089	0.588329	0.58954	0.590722	0.591873	0.592996	0.594089	0.595153	0.596187	0.597193
29	0.511067	0.513742	0.516365	0.518939	0.521465	0.523944	0.526376	0.528764	0.531108	0.533409	0.535667	0.537884	0.54006	0.542196	0.544293	0.546351	0.548372	0.550355	0.552301	0.554212	0.556086	0.557926	0.55973	0.561501	0.563238	0.564941	0.566612	0.568249	0.569855	0.571429	0.572971	0.574481	0.575961	0.57741	0.578829	0.580217	0.581575	0.582904	0.584202	0.585471	0.586711	0.587922	0.589103	0.590256	0.59138	0.592474	0.59354	0.594578	0.595587
30	0.510085	0.512723	0.515312	0.517853	0.520348	0.522797	0.525202	0.527563	0.529881	0.532158	0.534393	0.536588	0.538744	0.54086	0.542938	0.544979	0.546983	0.54895	0.550882	0.552778	0.554639	0.556466	0.558259	0.560018	0.561744	0.563438	0.565099	0.566729	0.568327	0.569893	0.571429	0.572933	0.574408	0.575852	0.577266	0.578651	0.580005	0.581331	0.582628	0.583895	0.585134	0.586344	0.587525	0.588678	0.589802	0.590899	0.591966	0.593006	0.594018
31	0.509161	0.511762	0.514315	0.516823	0.519286	0.521705	0.524081	0.526415	0.528708	0.530959	0.533171	0.535344	0.537478	0.539575	0.541634	0.543657	0.545643	0.547594	0.54951	0.551392	0.553239	0.555053	0.556834	0.558582	0.560297	0.561981	0.563633	0.565253	0.566843	0.568402	0.56993	0.571429	0.572897	0.574336	0.575745	0.577126	0.578477	0.5798	0.581094	0.582359	0.583596	0.584805	0.585986	0.587139	0.588263	0.58936	0.59043	0.591471	0.592485
32	0.508294	0.510857	0.513375	0.515849	0.518279	0.520668	0.523014	0.52532	0.527586	0.529813	0.532001	0.534151	0.536263	0.538339	0.540379	0.542383	0.544352	0.546286	0.548186	0.550053	0.551886	0.553687	0.555455	0.557191	0.558895	0.560568	0.56221	0.563821	0.565402	0.566953	0.568475	0.569966	0.571429	0.572862	0.574266	0.575642	0.576989	0.578308	0.579599	0.580862	0.582097	0.583305	0.584485	0.585637	0.586762	0.587859	0.58893	0.589973	0.590989
33	0.507483	0.510008	0.512489	0.514929	0.517326	0.519683	0.522	0.524278	0.526516	0.528717	0.530881	0.533008	0.535098	0.537153	0.539172	0.541157	0.543108	0.545025	0.546909	0.54876	0.550579	0.552366	0.554121	0.555844	0.557537	0.559199	0.560831	0.562433	0.564005	0.565548	0.567061	0.568546	0.570001	0.571429	0.572828	0.574198	0.575541	0.576857	0.578144	0.579404	0.580637	0.581843	0.583021	0.584172	0.585297	0.586395	0.587466	0.58851	0.589527
34	0.506728	0.509214	0.511658	0.514062	0.516426	0.518751	0.521038	0.523286	0.525498	0.527672	0.529811	0.531913	0.533981	0.536015	0.538014	0.539979	0.541912	0.543811	0.545678	0.547514	0.549317	0.55109	0.552831	0.554542	0.556223	0.557874	0.559495	0.561087	0.562649	0.564183	0.565689	0.567166	0.568615	0.570035	0.571429	0.572794	0.574132	0.575443	0.576727	0.577984	0.579214	0.580417	0.581594	0.582744	0.583868	0.584966	0.586037	0.587081	0.5881
35	0.506029	0.508475	0.510881	0.513249	0.515579	0.517871	0.520127	0.522346	0.524529	0.526677	0.528789	0.530868	0.532913	0.534924	0.536902	0.538848	0.540761	0.542642	0.544493	0.546311	0.5481	0.549857	0.551585	0.553283	0.554951	0.556591	0.558201	0.559782	0.561335	0.56286	0.564357	0.565826	0.567268	0.568682	0.570069	0.571429	0.572762	0.574068	0.575348	0.576601	0.577828	0.579029	0.580203	0.581352	0.582475	0.583571	0.584642	0.585687	0.586707
36	0.505384	0.50779	0.510158	0.512489	0.514784	0.517043	0.519266	0.521455	0.523609	0.52573	0.527817	0.52987	0.531891	0.53388	0.535837	0.537762	0.539656	0.541519	0.543351	0.545154	0.546926	0.548669	0.550382	0.552066	0.553722	0.555349	0.556948	0.558519	0.560062	0.561577	0.563065	0.564526	0.56596	0.567367	0.568747	0.570101	0.571429	0.57273	0.574005	0.575255	0.576478	0.577676	0.578848	0.579995	0.581116	0.582211	0.583282	0.584327	0.585346
37	0.504794	0.507158	0.509487	0.51178	0.51404	0.516265	0.518456	0.520614	0.522739	0.524832	0.526892	0.52892	0.530917	0.532883	0.534817	0.536722	0.538596	0.54044	0.542254	0.544039	0.545795	0.547523	0.549221	0.550892	0.552534	0.554149	0.555736	0.557295	0.558828	0.560333	0.561812	0.563264	0.56469	0.56609	0.567463	0.568811	0.570133	0.571429	0.572699	0.573944	0.575164	0.576358	0.577528	0.578672	0.579791	0.580885	0.581955	0.582999	0.584019
38	0.504258	0.50658	0.508868	0.511124	0.513347	0.515537	0.517695	0.519822	0.521917	0.523981	0.526014	0.528017	0.529989	0.531931	0.533843	0.535726	0.53758	0.539404	0.5412	0.542968	0.544707	0.546418	0.548102	0.549758	0.551387	0.552989	0.554564	0.556112	0.557633	0.559129	0.560598	0.562041	0.563459	0.56485	0.566217	0.567557	0.568873	0.570163	0.571429	0.572669	0.573885	0.575075	0.576241	0.577383	0.5785	0.579592	0.58066	0.581704	0.582723
39	0.503775	0.506054	0.508302	0.510518	0.512704	0.514859	0.516984	0.519078	0.521143	0.523178	0.525183	0.527159	0.529106	0.531024	0.532913	0.534774	0.536607	0.538412	0.540189	0.541939	0.543661	0.545356	0.547024	0.548665	0.55028	0.551869	0.553431	0.554967	0.556478	0.557963	0.559422	0.560856	0.562264	0.563648	0.565006	0.56634	0.567649	0.568933	0.570193	0.571429	0.57264	0.573826	0.574989	0.576127	0.577242	0.578332	0.579398	0.580441	0.581459
40	0.503346	0.505581	0.507787	0.509964	0.512112	0.514231	0.516321	0.518383	0.520416	0.522422	0.524399	0.526347	0.528269	0.530162	0.532028	0.533867	0.535678	0.537463	0.53922	0.540951	0.542656	0.544334	0.545987	0.547613	0.549213	0.550788	0.552337	0.553861	0.55536	0.556834	0.558283	0.559707	0.561107	0.562482	0.563832	0.565158	0.566461	0.567738	0.568992	0.570222	0.571429	0.572611	0.57377	0.574905	0.576016	0.577104	0.578168	0.579209	0.580226
41	0.50297	0.50516	0.507323	0.509459	0.511569	0.513651	0.515707	0.517735	0.519737	0.521712	0.52366	0.525581	0.527476	0.529344	0.531186	0.533002	0.534792	0.536555	0.538293	0.540005	0.541692	0.543353	0.544989	0.5466	0.548185	0.549746	0.551282	0.552794	0.554281	0.555743	0.557181	0.558595	0.559985	0.561351	0.562694	0.564012	0.565307	0.566578	0.567826	0.56905	0.570251	0.571429	0.572583	0.573714	0.574822	0.575907	0.576969	0.578008	0.579023
42	0.502646	0.504791	0.50691	0.509005	0.511076	0.51312	0.51514	0.517135	0.519104	0.521048	0.522966	0.524859	0.526727	0.52857	0.530388	0.53218	0.533947	0.53569	0.537407	0.5391	0.540768	0.542412	0.544031	0.545626	0.547196	0.548743	0.550265	0.551763	0.553238	0.554689	0.556116	0.557519	0.5589	0.560256	0.56159	0.5629	0.564187	0.565452	0.566693	0.567911	0.569106	0.570279	0.571429	0.572556	0.57366	0.574742	0.575801	0.576837	0.577851
43	0.502376	0.504473	0.506549	0.508602	0.510631	0.512638	0.514621	0.516581	0.518517	0.52043	0.522318	0.524182	0.526023	0.527839	0.529632	0.5314	0.533145	0.534866	0.536562	0.538235	0.539885	0.54151	0.543112	0.544691	0.546245	0.547777	0.549285	0.55077	0.552232	0.553671	0.555086	0.556479	0.557849	0.559196	0.560521	0.561823	0.563102	0.564358	0.565593	0.566805	0.567994	0.569161	0.570306	0.571429	0.572529	0.573607	0.574663	0.575697	0.576709
44	0.502158	0.504208	0.506238	0.508247	0.510236	0.512204	0.51415	0.516074	0.517977	0.519857	0.521714	0.523549	0.525362	0.527152	0.528919	0.530663	0.532384	0.534082	0.535758	0.537411	0.539041	0.540648	0.542232	0.543794	0.545332	0.546849	0.548342	0.549814	0.551262	0.552689	0.554093	0.555474	0.556834	0.558171	0.559486	0.560779	0.56205	0.563299	0.564526	0.565731	0.566914	0.568075	0.569215	0.570333	0.571429	0.572503	0.573555	0.574586	0.575595
45	0.501992	0.503993	0.505977	0.507943	0.50989	0.511818	0.513726	0.515614	0.517482	0.519329	0.521155	0.52296	0.524744	0.526506	0.528247	0.529967	0.531664	0.53334	0.534994	0.536626	0.538236	0.539824	0.54139	0.542934	0.544457	0.545958	0.547436	0.548893	0.550329	0.551742	0.553134	0.554504	0.555852	0.557179	0.558484	0.559768	0.56103	0.562271	0.563491	0.564689	0.565865	0.567021	0.568154	0.569267	0.570358	0.571429	0.572477	0.573505	0.574511
46	0.501878	0.50383	0.505767	0.507688	0.509592	0.511479	0.513349	0.5152	0.517032	0.518846	0.52064	0.522415	0.524169	0.525904	0.527618	0.529312	0.530985	0.532637	0.534269	0.53588	0.537469	0.539038	0.540586	0.542113	0.543618	0.545103	0.546567	0.548009	0.54943	0.550831	0.55221	0.553568	0.554905	0.556221	0.557516	0.558791	0.560044	0.561276	0.562488	0.563678	0.564848	0.565997	0.567125	0.568232	0.569318	0.570384	0.571429	0.572452	0.573455
47	0.501818	0.503718	0.505607	0.507482	0.509343	0.511188	0.513018	0.514832	0.516628	0.518407	0.520169	0.521912	0.523637	0.525343	0.52703	0.528698	0.530346	0.531975	0.533584	0.535173	0.536742	0.538291	0.53982	0.541328	0.542817	0.544285	0.545733	0.54716	0.548567	0.549954	0.55132	0.552666	0.553991	0.555297	0.556581	0.557846	0.55909	0.560313	0.561516	0.562699	0.563862	0.565004	0.566125	0.567227	0.568308	0.569368	0.570409	0.571429	0.572428
48	0.501809	0.503658	0.505497	0.507326	0.509142	0.510945	0.512734	0.514509	0.516269	0.518014	0.519742	0.521453	0.523147	0.524824	0.526483	0.528124	0.529747	0.531352	0.532937	0.534504	0.536052	0.537581	0.53909	0.540581	0.542051	0.543503	0.544934	0.546346	0.547739	0.549111	0.550464	0.551798	0.553111	0.554405	0.555679	0.556933	0.558167	0.559382	0.560576	0.561751	0.562906	0.564041	0.565156	0.566251	0.567326	0.568382	0.569417	0.570433	0.571429
49	0.501853	0.503649	0.505438	0.507218	0.508989	0.510749	0.512497	0.514233	0.515955	0.517664	0.519358	0.521036	0.5227	0.524347	0.525978	0.527592	0.529188	0.530768	0.53233	0.533874	0.5354	0.536908	0.538398	0.539869	0.541322	0.542756	0.544171	0.545567	0.546945	0.548303	0.549642	0.550963	0.552264	0.553546	0.554808	0.556052	0.557276	0.558481	0.559667	0.560833	0.56198	0.563108	0.564216	0.565305	0.566374	0.567424	0.568454	0.569465	0.570457
50	0.50195	0.503692	0.505429	0.507161	0.508885	0.5106	0.512307	0.514002	0.515686	0.517358	0.519017	0.520663	0.522294	0.523911	0.525513	0.527099	0.528669	0.530224	0.531761	0.533282	0.534786	0.536273	0.537742	0.539194	0.540628	0.542045	0.543443	0.544823	0.546185	0.547529	0.548854	0.550161	0.551449	0.552719	0.55397	0.555203	0.556417	0.557612	0.558788	0.559946	0.561084	0.562204	0.563305	0.564387	0.56545	0.566494	0.567519	0.568525	0.569512
51	0.5021	0.503786	0.505471	0.507152	0.508829	0.510499	0.512162	0.513817	0.515462	0.517097	0.51872	0.520332	0.521931	0.523516	0.525088	0.526646	0.52819	0.529718	0.531231	0.532728	0.53421	0.535675	0.537123	0.538555	0.53997	0.541368	0.542749	0.544113	0.545459	0.546788	0.548098	0.549392	0.550667	0.551924	0.553164	0.554385	0.555588	0.556773	0.55794	0.559088	0.560218	0.56133	0.562423	0.563498	0.564555	0.565593	0.566612	0.567613	0.568595
52	0.502303	0.503932	0.505563	0.507193	0.508821	0.510446	0.512065	0.513677	0.515282	0.516879	0.518466	0.520043	0.521609	0.523163	0.524705	0.526234	0.527749	0.529251	0.530739	0.532212	0.53367	0.535113	0.53654	0.537952	0.539348	0.540727	0.54209	0.543437	0.544767	0.54608	0.547376	0.548655	0.549917	0.551161	0.552388	0.553598	0.55479	0.555964	0.557121	0.55826	0.559381	0.560485	0.56157	0.562638	0.563687	0.564719	0.565732	0.566727	0.567704
53	0.502559	0.50413	0.505706	0.507284	0.508862	0.510439	0.512014	0.513583	0.515148	0.516705	0.518255	0.519797	0.521329	0.52285	0.524361	0.525861	0.527348	0.528823	0.530285	0.531733	0.533167	0.534588	0.535993	0.537384	0.53876	0.540121	0.541465	0.542795	0.544108	0.545405	0.546686	0.54795	0.549198	0.55043	0.551644	0.552842	0.554022	0.555186	0.556333	0.557462	0.558574	0.559668	0.560746	0.561805	0.562848	0.563872	0.564879	0.565869	0.56684
54	0.502868	0.504381	0.5059	0.507425	0.508952	0.510481	0.512009	0.513535	0.515058	0.516575	0.518087	0.519593	0.52109	0.522579	0.524058	0.525527	0.526986	0.528433	0.529868	0.531291	0.532702	0.534099	0.535482	0.536852	0.538207	0.539548	0.540875	0.542186	0.543482	0.544763	0.546028	0.547278	0.548512	0.549729	0.550931	0.552116	0.553285	0.554437	0.555573	0.556693	0.557795	0.558881	0.559949	0.561001	0.562036	0.563053	0.564053	0.565036	0.566002
55	0.503232	0.504683	0.506145	0.507615	0.509091	0.51057	0.512051	0.513532	0.515012	0.51649	0.517963	0.519431	0.520893	0.522348	0.523795	0.525233	0.526662	0.528081	0.52949	0.530887	0.532272	0.533646	0.535007	0.536355	0.537689	0.53901	0.540318	0.541611	0.542889	0.544154	0.545403	0.546637	0.547856	0.54906	0.550248	0.551421	0.552578	0.553719	0.554843	0.555952	0.557045	0.558121	0.559181	0.560224	0.561251	0.562261	0.563254	0.564231	0.56519
56	0.50365	0.505039	0.506442	0.507856	0.509278	0.510707	0.51214	0.513576	0.515012	0.516448	0.517881	0.519312	0.520738	0.522158	0.523572	0.524979	0.526378	0.527768	0.529149	0.53052	0.53188	0.533229	0.534567	0.535892	0.537206	0.538506	0.539794	0.541069	0.542329	0.543576	0.544809	0.546028	0.547232	0.548421	0.549596	0.550756	0.5519	0.553029	0.554143	0.555241	0.556323	0.55739	0.55844	0.559475	0.560493	0.561496	0.562482	0.563451	0.564405
57	0.504123	0.505448	0.50679	0.508147	0.509515	0.510892	0.512276	0.513665	0.515056	0.51645	0.517843	0.519235	0.520624	0.522009	0.523389	0.524764	0.526132	0.527493	0.528845	0.530189	0.531524	0.532848	0.534162	0.535465	0.536757	0.538036	0.539304	0.54056	0.541802	0.543031	0.544248	0.54545	0.546639	0.547814	0.548974	0.55012	0.551252	0.552369	0.553471	0.554558	0.555629	0.556686	0.557727	0.558753	0.559763	0.560757	0.561735	0.562698	0.563644
58	0.504651	0.505911	0.507191	0.508489	0.509801	0.511125	0.512459	0.5138	0.515146	0.516496	0.517848	0.5192	0.520551	0.521901	0.523247	0.524589	0.525925	0.527256	0.52858	0.529896	0.531204	0.532503	0.533792	0.535072	0.536342	0.5376	0.538848	0.540083	0.541307	0.542519	0.543718	0.544904	0.546077	0.547236	0.548382	0.549515	0.550633	0.551737	0.552827	0.553903	0.554964	0.55601	0.557041	0.558057	0.559059	0.560044	0.561015	0.56197	0.56291
59	0.505235	0.506428	0.507644	0.508882	0.510137	0.511407	0.512689	0.513981	0.515281	0.516587	0.517896	0.519208	0.520521	0.521833	0.523144	0.524452	0.525757	0.527057	0.528351	0.529639	0.53092	0.532193	0.533458	0.534714	0.535961	0.537198	0.538424	0.53964	0.540844	0.542038	0.543219	0.544388	0.545545	0.546689	0.54782	0.548939	0.550044	0.551135	0.552212	0.553276	0.554326	0.555361	0.556382	0.557389	0.558381	0.559358	0.560321	0.561268	0.5622
60	0.505875	0.506999	0.508151	0.509327	0.510524	0.511738	0.512968	0.51421	0.515462	0.516722	0.517988	0.519258	0.520532	0.521807	0.523082	0.524356	0.525627	0.526896	0.52816	0.529419	0.530672	0.531919	0.533159	0.534391	0.535614	0.536829	0.538034	0.539229	0.540414	0.541588	0.542752	0.543904	0.545044	0.546172	0.547288	0.548392	0.549483	0.550561	0.551626	0.552678	0.553716	0.55474	0.555751	0.556747	0.55773	0.558698	0.559652	0.560591	0.561516
61	0.506573	0.507626	0.508711	0.509824	0.51096	0.512118	0.513294	0.514484	0.515688	0.516901	0.518123	0.519352	0.520585	0.521821	0.52306	0.524298	0.525536	0.526773	0.528006	0.529236	0.530461	0.531681	0.532895	0.534102	0.535301	0.536493	0.537676	0.538851	0.540016	0.541171	0.542316	0.54345	0.544573	0.545685	0.546786	0.547875	0.548951	0.550016	0.551068	0.552107	0.553133	0.554146	0.555146	0.556132	0.557105	0.558064	0.559009	0.55994	0.560857
62	0.507328	0.508308	0.509325	0.510373	0.511448	0.512548	0.513668	0.514806	0.51596	0.517126	0.518302	0.519488	0.52068	0.521877	0.523078	0.524281	0.525484	0.526688	0.52789	0.52909	0.530286	0.531478	0.532666	0.533847	0.535023	0.536191	0.537352	0.538505	0.539649	0.540785	0.541911	0.543027	0.544133	0.545228	0.546313	0.547386	0.548449	0.549499	0.550537	0.551564	0.552578	0.553579	0.554568	0.555544	0.556506	0.557456	0.558391	0.559314	0.560222
63	0.508141	0.509047	0.509993	0.510975	0.511988	0.513027	0.514091	0.515176	0.516278	0.517395	0.518526	0.519667	0.520817	0.521974	0.523136	0.524302	0.525471	0.526641	0.527811	0.52898	0.530147	0.531311	0.532471	0.533627	0.534778	0.535922	0.53706	0.538191	0.539315	0.54043	0.541537	0.542634	0.543723	0.544801	0.545869	0.546927	0.547974	0.54901	0.550035	0.551048	0.55205	0.553039	0.554016	0.554981	0.555933	0.556873	0.557799	0.558712	0.559612
64	0.509013	0.509843	0.510717	0.511631	0.512579	0.513557	0.514563	0.515593	0.516643	0.51771	0.518793	0.519889	0.520996	0.522112	0.523235	0.524364	0.525497	0.526632	0.52777	0.528907	0.530044	0.531179	0.532312	0.533441	0.534567	0.535687	0.536802	0.53791	0.539012	0.540107	0.541194	0.542272	0.543342	0.544403	0.545455	0.546497	0.547529	0.54855	0.549561	0.55056	0.551549	0.552526	0.553491	0.554445	0.555386	0.556315	0.557232	0.558136	0.559027
65	0.509945	0.510697	0.511497	0.51234	0.513222	0.514138	0.515085	0.516058	0.517054	0.518071	0.519105	0.520155	0.521218	0.522292	0.523375	0.524465	0.525562	0.526662	0.527766	0.528871	0.529978	0.531083	0.532188	0.53329	0.534389	0.535485	0.536576	0.537661	0.538741	0.539815	0.540882	0.541941	0.542992	0.544036	0.54507	0.546095	0.547111	0.548118	0.549114	0.5501	0.551075	0.552039	0.552993	0.553934	0.554865	0.555783	0.55669	0.557584	0.558466
66	0.510938	0.511609	0.512333	0.513105	0.513919	0.514771	0.515656	0.516571	0.517513	0.518478	0.519462	0.520465	0.521483	0.522514	0.523555	0.524607	0.525665	0.52673	0.5278	0.528872	0.529947	0.531023	0.532099	0.533173	0.534246	0.535316	0.536383	0.537445	0.538502	0.539554	0.5406	0.54164	0.542672	0.543697	0.544714	0.545723	0.546722	0.547713	0.548695	0.549666	0.550628	0.551579	0.55252	0.55345	0.554369	0.555277	0.556173	0.557057	0.55793
67	0.511993	0.512581	0.513227	0.513925	0.514669	0.515455	0.516278	0.517134	0.518019	0.518931	0.519865	0.520819	0.52179	0.522777	0.523777	0.524788	0.525809	0.526837	0.527871	0.528911	0.529953	0.530998	0.532044	0.533091	0.534136	0.535181	0.536222	0.537261	0.538295	0.539325	0.54035	0.541369	0.542382	0.543388	0.544387	0.545379	0.546362	0.547337	0.548303	0.54926	0.550208	0.551146	0.552074	0.552991	0.553899	0.554795	0.55568	0.556555	0.557418
68	0.51311	0.513613	0.514179	0.514801	0.515474	0.516192	0.516951	0.517746	0.518574	0.51943	0.520312	0.521217	0.522141	0.523083	0.52404	0.52501	0.525992	0.526982	0.527981	0.528986	0.529996	0.531009	0.532025	0.533043	0.534061	0.535078	0.536095	0.537109	0.53812	0.539127	0.54013	0.541129	0.542122	0.543109	0.544089	0.545063	0.54603	0.546988	0.547939	0.548881	0.549814	0.550739	0.551653	0.552558	0.553454	0.554338	0.555213	0.556077	0.55693
69	0.514291	0.514706	0.515189	0.515734	0.516333	0.516982	0.517675	0.518408	0.519177	0.519977	0.520806	0.52166	0.522536	0.523432	0.524345	0.525273	0.526214	0.527167	0.528129	0.529098	0.530075	0.531056	0.532042	0.53303	0.534019	0.53501	0.536	0.536989	0.537976	0.53896	0.539941	0.540919	0.541891	0.542859	0.543821	0.544776	0.545725	0.546667	0.547602	0.548529	0.549448	0.550358	0.551259	0.552151	0.553034	0.553907	0.55477	0.555623	0.556466
70	0.515537	0.515862	0.51626	0.516724	0.517249	0.517826	0.518452	0.519121	0.519829	0.520572	0.521346	0.522148	0.522974	0.523823	0.524691	0.525576	0.526477	0.52739	0.528314	0.529248	0.530191	0.531139	0.532093	0.533051	0.534012	0.534974	0.535938	0.536901	0.537864	0.538825	0.539783	0.540739	0.541691	0.542638	0.543581	0.544518	0.545449	0.546374	0.547293	0.548204	0.549107	0.550003	0.550891	0.551769	0.552639	0.5535	0.554352	0.555194	0.556025
71	0.516849	0.517081	0.517392	0.517774	0.51822	0.518725	0.519281	0.519885	0.520531	0.521215	0.521932	0.522681	0.523457	0.524257	0.52508	0.525921	0.526779	0.527652	0.528539	0.529436	0.530343	0.531258	0.53218	0.533107	0.534038	0.534972	0.535909	0.536846	0.537784	0.538721	0.539656	0.540589	0.54152	0.542447	0.54337	0.544288	0.545201	0.546109	0.547011	0.547906	0.548794	0.549675	0.550548	0.551413	0.55227	0.553119	0.553958	0.554788	0.555609
72	0.518228	0.518364	0.518585	0.518883	0.519249	0.519679	0.520164	0.5207	0.521282	0.521906	0.522566	0.52326	0.523985	0.524735	0.52551	0.526307	0.527122	0.527955	0.528802	0.529662	0.530533	0.531414	0.532302	0.533198	0.534099	0.535004	0.535913	0.536824	0.537735	0.538648	0.53956	0.54047	0.541379	0.542285	0.543188	0.544087	0.544982	0.545871	0.546756	0.547634	0.548507	0.549373	0.550231	0.551083	0.551926	0.552762	0.553589	0.554407	0.555217
73	0.519675	0.519713	0.519841	0.520052	0.520337	0.520689	0.521101	0.521568	0.522085	0.522646	0.523248	0.523886	0.524557	0.525257	0.525984	0.526735	0.527506	0.528297	0.529104	0.529925	0.53076	0.531605	0.532461	0.533324	0.534194	0.53507	0.53595	0.536833	0.537719	0.538606	0.539494	0.540382	0.541268	0.542153	0.543035	0.543914	0.54479	0.545661	0.546528	0.54739	0.548246	0.549097	0.54994	0.550777	0.551607	0.552429	0.553244	0.55405	0.554848
74	0.521193	0.521128	0.521162	0.521283	0.521483	0.521756	0.522093	0.52249	0.522939	0.523437	0.523978	0.524559	0.525175	0.525824	0.526501	0.527204	0.527931	0.528679	0.529445	0.530227	0.531024	0.531834	0.532655	0.533485	0.534324	0.535169	0.53602	0.536876	0.537735	0.538596	0.539459	0.540323	0.541187	0.54205	0.542911	0.54377	0.544626	0.545479	0.546328	0.547173	0.548012	0.548847	0.549675	0.550497	0.551313	0.552122	0.552923	0.553717	0.554504
75	0.522781	0.522612	0.522547	0.522576	0.52269	0.522881	0.523141	0.523465	0.523845	0.524278	0.524757	0.525279	0.52584	0.526435	0.527062	0.527717	0.528397	0.529101	0.529825	0.530567	0.531326	0.532099	0.532885	0.533682	0.534488	0.535302	0.536124	0.536951	0.537783	0.538618	0.539456	0.540295	0.541136	0.541976	0.542816	0.543654	0.544491	0.545325	0.546155	0.546982	0.547805	0.548623	0.549436	0.550243	0.551044	0.551839	0.552627	0.553409	0.554182
76	0.524442	0.524166	0.523999	0.523933	0.523958	0.524065	0.524246	0.524494	0.524804	0.52517	0.525585	0.526047	0.52655	0.527091	0.527666	0.528272	0.528905	0.529564	0.530245	0.530946	0.531666	0.532401	0.533151	0.533914	0.534687	0.53547	0.536261	0.537059	0.537863	0.538671	0.539483	0.540298	0.541115	0.541932	0.54275	0.543567	0.544384	0.545198	0.54601	0.546818	0.547624	0.548425	0.549222	0.550014	0.5508	0.551581	0.552356	0.553124	0.553885
77	0.526178	0.52579	0.525519	0.525355	0.525288	0.525308	0.525408	0.525579	0.525817	0.526113	0.526464	0.526864	0.527308	0.527793	0.528315	0.52887	0.529455	0.530068	0.530705	0.531365	0.532044	0.532741	0.533454	0.534181	0.534921	0.535671	0.536432	0.5372	0.537975	0.538756	0.539542	0.540331	0.541124	0.541918	0.542713	0.543509	0.544304	0.545099	0.545891	0.546682	0.547469	0.548254	0.549034	0.54981	0.550581	0.551348	0.552108	0.552863	0.553611
78	0.52799	0.527487	0.527108	0.526844	0.526682	0.526613	0.526628	0.526721	0.526883	0.527109	0.527393	0.52773	0.528114	0.528542	0.529009	0.529512	0.530048	0.530613	0.531206	0.531822	0.53246	0.533118	0.533794	0.534485	0.53519	0.535908	0.536636	0.537374	0.53812	0.538873	0.539632	0.540395	0.541163	0.541933	0.542706	0.543479	0.544253	0.545027	0.5458	0.546572	0.547341	0.548108	0.548872	0.549632	0.550387	0.551139	0.551885	0.552626	0.553361
79	0.52988	0.529257	0.528768	0.528399	0.52814	0.527979	0.527909	0.52792	0.528006	0.528159	0.528374	0.528645	0.528968	0.529337	0.529748	0.530198	0.530684	0.531201	0.531747	0.532319	0.532916	0.533533	0.53417	0.534825	0.535495	0.536178	0.536874	0.537581	0.538297	0.539022	0.539753	0.54049	0.541232	0.541978	0.542727	0.543478	0.544231	0.544984	0.545737	0.546489	0.54724	0.547989	0.548735	0.549479	0.550219	0.550955	0.551686	0.552413	0.553134
80	0.531849	0.531104	0.5305	0.530024	0.529664	0.529409	0.52925	0.529177	0.529184	0.529263	0.529407	0.529611	0.52987	0.530179	0.530534	0.530929	0.531363	0.53183	0.532329	0.532857	0.53341	0.533987	0.534584	0.535201	0.535835	0.536484	0.537147	0.537822	0.538508	0.539203	0.539906	0.540616	0.541332	0.542053	0.542778	0.543506	0.544237	0.544968	0.545701	0.546433	0.547165	0.547896	0.548625	0.549351	0.550075	0.550795	0.551512	0.552224	0.552932
81	0.5339	0.533028	0.532306	0.531719	0.531255	0.530903	0.530652	0.530494	0.530419	0.530421	0.530493	0.530629	0.530823	0.53107	0.531365	0.531705	0.532085	0.532503	0.532953	0.533435	0.533944	0.534478	0.535036	0.535614	0.536211	0.536825	0.537454	0.538096	0.538751	0.539416	0.540091	0.540773	0.541463	0.542158	0.542859	0.543563	0.544271	0.544981	0.545692	0.546404	0.547117	0.547829	0.54854	0.549249	0.549956	0.55066	0.551361	0.552059	0.552752
82	0.536035	0.535032	0.534187	0.533486	0.532915	0.532463	0.532118	0.531871	0.531713	0.531636	0.531633	0.531698	0.531825	0.532009	0.532244	0.532527	0.532853	0.533218	0.533619	0.534053	0.534518	0.535009	0.535525	0.536064	0.536623	0.537201	0.537795	0.538405	0.539027	0.539662	0.540307	0.540961	0.541624	0.542293	0.542969	0.543649	0.544334	0.545021	0.545711	0.546403	0.547095	0.547788	0.548481	0.549172	0.549862	0.55055	0.551235	0.551918	0.552597
83	0.538256	0.537117	0.536146	0.535327	0.534646	0.53409	0.533648	0.533309	0.533065	0.532907	0.532828	0.532821	0.532879	0.532998	0.533171	0.533395	0.533665	0.533977	0.534328	0.534713	0.535131	0.535579	0.536053	0.536551	0.537072	0.537613	0.538172	0.538747	0.539337	0.53994	0.540555	0.541181	0.541816	0.542459	0.543108	0.543764	0.544425	0.54509	0.545758	0.546428	0.547101	0.547774	0.548448	0.549121	0.549794	0.550465	0.551134	0.551801	0.552465
84	0.540564	0.539285	0.538183	0.537242	0.536448	0.535785	0.535243	0.53481	0.534478	0.534236	0.534079	0.533997	0.533985	0.534036	0.534146	0.53431	0.534523	0.53478	0.535079	0.535415	0.535786	0.536188	0.536619	0.537076	0.537557	0.53806	0.538583	0.539124	0.53968	0.540252	0.540836	0.541432	0.542039	0.542654	0.543278	0.543909	0.544545	0.545187	0.545832	0.546481	0.547133	0.547786	0.548441	0.549095	0.54975	0.550404	0.551057	0.551708	0.552356
85	0.542964	0.541539	0.540302	0.539235	0.538323	0.53755	0.536905	0.536375	0.535952	0.535625	0.535386	0.535227	0.535143	0.535126	0.535171	0.535273	0.535427	0.535628	0.535874	0.536159	0.536481	0.536837	0.537224	0.537639	0.53808	0.538544	0.53903	0.539535	0.540057	0.540596	0.541149	0.541715	0.542293	0.54288	0.543477	0.544082	0.544694	0.545312	0.545935	0.546562	0.547192	0.547825	0.54846	0.549096	0.549732	0.550368	0.551004	0.551639	0.552272
86	0.545456	0.543881	0.542504	0.541307	0.540273	0.539387	0.538635	0.538006	0.537488	0.537073	0.53675	0.536513	0.536354	0.536267	0.536245	0.536284	0.536377	0.536521	0.536712	0.536946	0.537218	0.537527	0.537869	0.53824	0.53864	0.539064	0.539512	0.539981	0.540469	0.540974	0.541495	0.54203	0.542578	0.543137	0.543707	0.544286	0.544872	0.545466	0.546065	0.546669	0.547278	0.54789	0.548505	0.549121	0.549739	0.550358	0.550976	0.551594	0.552211
87	0.548045	0.546313	0.544791	0.54346	0.5423	0.541297	0.540435	0.539703	0.539089	0.538582	0.538174	0.537856	0.53762	0.537461	0.53737	0.537343	0.537375	0.537461	0.537596	0.537776	0.537998	0.538258	0.538553	0.53888	0.539237	0.539622	0.54003	0.540462	0.540914	0.541385	0.541873	0.542377	0.542895	0.543425	0.543967	0.544519	0.545079	0.545648	0.546223	0.546805	0.547391	0.547982	0.548576	0.549173	0.549772	0.550372	0.550973	0.551574	0.552174
88	0.550731	0.548838	0.547166	0.545695	0.544406	0.543281	0.542306	0.541468	0.540754	0.540154	0.539657	0.539256	0.538942	0.538707	0.538547	0.538453	0.538421	0.538446	0.538524	0.538649	0.538819	0.53903	0.539277	0.53956	0.539873	0.540216	0.540585	0.540979	0.541394	0.541831	0.542285	0.542757	0.543243	0.543744	0.544257	0.544781	0.545316	0.545859	0.54641	0.546968	0.547532	0.548101	0.548674	0.54925	0.54983	0.550411	0.550994	0.551577	0.552161
89	0.55352	0.551458	0.549631	0.548016	0.546592	0.545343	0.544251	0.543303	0.542486	0.541789	0.541202	0.540715	0.540319	0.540009	0.539775	0.539613	0.539516	0.539479	0.539498	0.539567	0.539684	0.539843	0.540043	0.540278	0.540548	0.540848	0.541176	0.541531	0.54191	0.54231	0.54273	0.543169	0.543624	0.544094	0.544578	0.545074	0.545582	0.546099	0.546625	0.547159	0.5477	0.548246	0.548798	0.549354	0.549913	0.550475	0.55104	0.551605	0.552172
90	0.556413	0.554177	0.552189	0.550424	0.548862	0.547482	0.54627	0.545209	0.544286	0.543489	0.542808	0.542233	0.541754	0.541365	0.541057	0.540824	0.540661	0.54056	0.540518	0.54053	0.540592	0.540699	0.540849	0.541037	0.541261	0.541518	0.541805	0.54212	0.54246	0.542824	0.543209	0.543614	0.544037	0.544476	0.54493	0.545398	0.545877	0.546368	0.546869	0.547378	0.547895	0.548419	0.548948	0.549483	0.550022	0.550565	0.55111	0.551658	0.552207
91	0.559413	0.556997	0.554842	0.552922	0.551216	0.549703	0.548365	0.547187	0.546155	0.545256	0.544478	0.543812	0.543248	0.542777	0.542393	0.542088	0.541855	0.54169	0.541586	0.541539	0.541545	0.541598	0.541697	0.541836	0.542014	0.542226	0.54247	0.542745	0.543046	0.543372	0.543722	0.544092	0.544482	0.544889	0.545313	0.545751	0.546203	0.546666	0.547141	0.547625	0.548118	0.548618	0.549126	0.549639	0.550157	0.55068	0.551206	0.551735	0.552266
92	0.562525	0.559921	0.557593	0.555513	0.553657	0.552006	0.550539	0.54924	0.548095	0.54709	0.546213	0.545453	0.544801	0.544247	0.543784	0.543404	0.543101	0.542869	0.542701	0.542594	0.542542	0.542541	0.542587	0.542677	0.542806	0.542973	0.543174	0.543406	0.543668	0.543956	0.544269	0.544604	0.54496	0.545335	0.545727	0.546136	0.546558	0.546994	0.547442	0.547901	0.548369	0.548845	0.54933	0.549821	0.550318	0.55082	0.551326	0.551836	0.552349
93	0.565752	0.562953	0.560444	0.558198	0.556188	0.554393	0.552793	0.55137	0.550108	0.548994	0.548014	0.547158	0.546415	0.545775	0.545231	0.544775	0.544399	0.544098	0.543865	0.543696	0.543585	0.543527	0.54352	0.543558	0.543639	0.543759	0.543916	0.544105	0.544326	0.544575	0.54485	0.545149	0.545471	0.545813	0.546173	0.546551	0.546944	0.547352	0.547772	0.548205	0.548647	0.5491	0.549561	0.55003	0.550505	0.550986	0.551472	0.551963	0.552457
94	0.569098	0.566095	0.5634	0.560981	0.558812	0.556868	0.55513	0.553578	0.552196	0.550969	0.549883	0.548927	0.548091	0.547363	0.546736	0.5462	0.54575	0.545378	0.545078	0.544845	0.544674	0.544559	0.544496	0.544482	0.544513	0.544586	0.544696	0.544842	0.545021	0.54523	0.545466	0.545729	0.546015	0.546323	0.546651	0.546997	0.54736	0.547739	0.548132	0.548537	0.548954	0.549382	0.549819	0.550265	0.550718	0.551177	0.551643	0.552114	0.552588
95	0.572566	0.569353	0.566463	0.563865	0.561529	0.559432	0.557551	0.555866	0.554359	0.553016	0.551821	0.550763	0.54983	0.549011	0.548298	0.547682	0.547155	0.54671	0.546342	0.546043	0.545809	0.545635	0.545516	0.545449	0.545428	0.545452	0.545516	0.545617	0.545753	0.545921	0.546118	0.546343	0.546593	0.546866	0.547161	0.547475	0.547807	0.548156	0.548521	0.548899	0.54929	0.549692	0.550105	0.550526	0.550957	0.551395	0.551839	0.552289	0.552745
96	0.576161	0.572728	0.569637	0.566852	0.564345	0.562088	0.560059	0.558236	0.556601	0.555137	0.55383	0.552666	0.551633	0.550721	0.54992	0.54922	0.548615	0.548095	0.547656	0.54729	0.546993	0.546758	0.546581	0.546459	0.546386	0.546359	0.546375	0.54643	0.546522	0.546648	0.546805	0.546992	0.547205	0.547442	0.547703	0.547984	0.548285	0.548604	0.548939	0.54929	0.549653	0.55003	0.550417	0.550815	0.551222	0.551638	0.552061	0.55249	0.552926
97	0.579888	0.576226	0.572924	0.569947	0.567261	0.564839	0.562657	0.560691	0.558923	0.557335	0.555911	0.554638	0.553503	0.552495	0.551602	0.550817	0.55013	0.549534	0.549022	0.548588	0.548224	0.547927	0.547691	0.547512	0.547385	0.547307	0.547274	0.547282	0.54733	0.547413	0.547529	0.547675	0.547851	0.548052	0.548278	0.548526	0.548795	0.549083	0.549388	0.54971	0.550046	0.550396	0.550758	0.551131	0.551515	0.551907	0.552308	0.552717	0.553131
98	0.583751	0.57985	0.57633	0.573152	0.570281	0.567688	0.565346	0.563233	0.561327	0.559611	0.558067	0.556681	0.555441	0.554333	0.553347	0.552473	0.551703	0.551028	0.550441	0.549936	0.549505	0.549144	0.548847	0.54861	0.548428	0.548297	0.548214	0.548174	0.548175	0.548214	0.548288	0.548395	0.548531	0.548695	0.548886	0.549099	0.549335	0.549592	0.549867	0.550159	0.550467	0.55079	0.551126	0.551474	0.551834	0.552203	0.552581	0.552968	0.553362
99	0.587755	0.583606	0.579858	0.576471	0.573407	0.570636	0.56813	0.565864	0.563816	0.561966	0.560299	0.558797	0.557447	0.556237	0.555154	0.55419	0.553334	0.552578	0.551914	0.551335	0.550836	0.550409	0.55005	0.549753	0.549515	0.54933	0.549195	0.549106	0.54906	0.549054	0.549085	0.54915	0.549247	0.549373	0.549527	0.549706	0.549908	0.550132	0.550376	0.550638	0.550918	0.551213	0.551522	0.551845	0.552179	0.552525	0.55288	0.553245	0.553617
The Figure of 9(a)
γ1 γ2	0	1	2	3	4	5	6	7	8	9	10	11	12	13	14	15	16	17	18	19	20	21	22	23	24	25	26	27	28	29	30	31	32	33	34	35	36	37	38	39	40	41	42	43	44	45	46	47	48
0	501131	501086	501040	500992	500944	500895	500845	500794	500742	500690	500637	500583	500529	500474	500419	500364	500308	500251	500194	500137	500080	500022	499965	499906	499848	499790	499731	499672	499613	499554	499494	499435	499375	499315	499255	499195	499135	499074	499014	498953	498892	498831	498770	498708	498647	498585	498523	498461	498398
1	500925	500880	500834	500787	500740	500691	500641	500591	500540	500488	500436	500383	500329	500276	500221	500166	500111	500056	500000	499943	499887	499830	499773	499716	499658	499601	499543	499485	499427	499368	499310	499251	499192	499133	499074	499015	498955	498896	498836	498776	498716	498656	498596	498535	498475	498414	498353	498291	498230
2	500722	500678	500632	500586	500538	500490	500441	500392	500341	500290	500238	500186	500133	500080	500027	499972	499918	499863	499808	499753	499697	499641	499585	499528	499472	499415	499358	499301	499243	499186	499128	499070	499012	498954	498896	498838	498779	498720	498662	498603	498544	498484	498425	498365	498306	498246	498185	498125	498064
3	500523	500479	500434	500388	500341	500293	500245	500195	500146	500095	500044	499993	499940	499888	499835	499782	499728	499674	499620	499565	499510	499455	499400	499344	499288	499232	499176	499120	499063	499006	498950	498893	498835	498778	498721	498663	498606	498548	498490	498432	498374	498315	498257	498198	498139	498080	498021	497961	497901
4	500326	500283	500238	500192	500146	500099	500051	500002	499953	499903	499853	499802	499751	499699	499647	499594	499541	499488	499434	499380	499326	499272	499217	499162	499107	499052	498997	498941	498886	498830	498774	498718	498661	498605	498548	498492	498435	498378	498321	498264	498206	498149	498091	498033	497975	497917	497859	497800	497741
5	500133	500089	500045	500000	499954	499907	499860	499812	499763	499714	499664	499614	499563	499512	499461	499409	499357	499304	499251	499198	499145	499091	499038	498983	498929	498875	498820	498766	498711	498656	498601	498545	498490	498434	498378	498323	498267	498211	498154	498098	498041	497985	497928	497871	497814	497757	497699	497641	497583
6	499942	499899	499855	499810	499765	499719	499672	499624	499576	499528	499478	499429	499379	499328	499278	499226	499175	499123	499071	499019	498966	498913	498860	498807	498754	498700	498646	498592	498538	498484	498430	498375	498321	498266	498211	498156	498101	498046	497990	497935	497879	497823	497767	497711	497655	497598	497542	497485	497428
7	499754	499711	499668	499623	499578	499532	499486	499439	499392	499344	499295	499246	499197	499147	499097	499046	498996	498945	498893	498842	498790	498738	498686	498633	498580	498528	498475	498422	498368	498315	498261	498208	498154	498100	498046	497992	497937	497883	497828	497774	497719	497664	497609	497553	497498	497442	497387	497331	497274
8	499568	499525	499482	499438	499394	499349	499303	499256	499209	499162	499114	499066	499017	498968	498919	498869	498819	498768	498718	498667	498616	498565	498513	498461	498410	498358	498305	498253	498200	498148	498095	498042	497989	497936	497883	497829	497776	497722	497669	497615	497561	497507	497452	497398	497343	497288	497234	497178	497123
9	499384	499342	499299	499256	499212	499167	499122	499076	499029	498983	498935	498888	498840	498791	498742	498693	498644	498594	498544	498494	498444	498393	498343	498292	498241	498189	498138	498086	498035	497983	497931	497879	497827	497774	497722	497669	497617	497564	497511	497458	497405	497351	497298	497244	497190	497137	497082	497028	496974
10	499202	499160	499118	499075	499031	498987	498942	498897	498851	498805	498758	498711	498664	498616	498568	498520	498471	498422	498373	498324	498274	498224	498174	498124	498074	498023	497973	497922	497871	497820	497769	497718	497666	497615	497563	497511	497459	497407	497355	497303	497251	497198	497145	497093	497040	496987	496933	496880	496826
11	499022	498981	498939	498896	498853	498809	498765	498720	498675	498630	498584	498537	498490	498443	498396	498348	498300	498252	498204	498155	498106	498057	498008	497959	497909	497859	497809	497759	497709	497659	497609	497558	497507	497457	497406	497355	497304	497253	497201	497150	497098	497047	496995	496943	496891	496838	496786	496733	496681
12	498843	498803	498761	498719	498676	498633	498590	498545	498501	498456	498410	498365	498319	498272	498226	498179	498131	498084	498036	497988	497940	497892	497843	497795	497746	497697	497648	497599	497549	497500	497450	497400	497351	497301	497250	497200	497150	497100	497049	496998	496948	496897	496846	496795	496743	496692	496640	496589	496537
13	498666	498626	498585	498543	498501	498459	498416	498372	498328	498284	498239	498194	498149	498103	498057	498011	497964	497917	497870	497823	497776	497728	497681	497633	497585	497536	497488	497440	497391	497342	497293	497244	497195	497146	497097	497047	496998	496948	496899	496849	496799	496749	496698	496648	496598	496547	496496	496445	496394
14	498491	498451	498410	498369	498328	498286	498243	498200	498157	498113	498069	498025	497980	497935	497890	497844	497798	497752	497706	497660	497613	497566	497519	497472	497425	497377	497330	497282	497234	497186	497138	497090	497042	496993	496945	496896	496847	496799	496750	496701	496651	496602	496553	496503	496454	496404	496354	496304	496253
15	498317	498277	498237	498197	498156	498114	498072	498030	497987	497944	497901	497857	497813	497769	497724	497679	497634	497589	497543	497498	497452	497406	497359	497313	497266	497220	497173	497126	497079	497032	496985	496937	496890	496842	496794	496746	496698	496650	496602	496554	496506	496457	496408	496360	496311	496262	496213	496163	496114
16	498143	498104	498065	498025	497985	497944	497902	497861	497819	497776	497734	497690	497647	497604	497560	497516	497471	497427	497382	497337	497292	497246	497201	497155	497110	497064	497018	496972	496925	496879	496832	496786	496739	496692	496645	496598	496551	496504	496456	496409	496361	496313	496266	496218	496170	496121	496073	496025	495976
17	497971	497933	497894	497855	497815	497774	497734	497693	497651	497610	497568	497525	497483	497440	497397	497353	497310	497266	497222	497178	497133	497089	497044	496999	496954	496909	496864	496818	496773	496727	496681	496636	496590	496544	496497	496451	496405	496358	496312	496265	496218	496171	496124	496077	496030	495982	495935	495887	495839
18	497800	497762	497724	497685	497646	497606	497566	497526	497485	497444	497403	497361	497319	497277	497235	497192	497149	497106	497063	497019	496976	496932	496888	496844	496800	496755	496711	496666	496622	496577	496532	496487	496442	496396	496351	496305	496260	496214	496168	496122	496076	496030	495984	495938	495891	495844	495798	495751	495704
19	497629	497592	497554	497516	497478	497439	497400	497360	497320	497280	497239	497198	497157	497116	497074	497032	496990	496948	496905	496862	496820	496777	496733	496690	496647	496603	496559	496516	496472	496428	496383	496339	496295	496250	496206	496161	496116	496071	496026	495981	495936	495890	495845	495799	495754	495708	495662	495616	495570
20	497459	497423	497386	497348	497311	497272	497234	497195	497156	497116	497076	497036	496996	496955	496914	496873	496832	496790	496748	496707	496664	496622	496580	496537	496495	496452	496409	496366	496323	496279	496236	496193	496149	496105	496061	496017	495973	495929	495885	495841	495796	495752	495707	495662	495617	495572	495527	495482	495436
21	497290	497254	497218	497181	497144	497106	497069	497030	496992	496953	496914	496875	496835	496795	496755	496715	496674	496634	496593	496552	496510	496469	496427	496386	496344	496302	496260	496217	496175	496132	496090	496047	496004	495961	495918	495875	495832	495789	495745	495702	495658	495614	495570	495526	495482	495438	495393	495349	495304
22	497121	497086	497050	497014	496978	496941	496904	496867	496829	496791	496753	496714	496675	496636	496597	496557	496518	496478	496438	496397	496357	496316	496276	496235	496194	496152	496111	496070	496028	495986	495944	495903	495861	495818	495776	495734	495691	495649	495606	495563	495520	495477	495434	495391	495348	495304	495261	495217	495173
23	496952	496918	496883	496848	496812	496777	496740	496704	496667	496630	496592	496554	496516	496478	496440	496401	496362	496323	496284	496244	496205	496165	496125	496085	496044	496004	495963	495923	495882	495841	495800	495759	495718	495676	495635	495593	495552	495510	495468	495426	495384	495342	495300	495257	495215	495172	495129	495086	495043
24	496784	496750	496716	496682	496647	496612	496577	496541	496505	496469	496432	496395	496358	496321	496283	496245	496207	496169	496130	496092	496053	496014	495975	495935	495896	495856	495817	495777	495737	495697	495657	495616	495576	495535	495495	495454	495413	495372	495331	495290	495249	495207	495166	495124	495082	495040	494998	494956	494914
25	496615	496583	496550	496516	496482	496448	496414	496379	496344	496308	496272	496236	496200	496164	496127	496090	496053	496015	495978	495940	495902	495864	495825	495787	495748	495710	495671	495632	495593	495553	495514	495474	495435	495395	495355	495315	495275	495235	495195	495154	495114	495073	495033	494992	494951	494910	494868	494827	494786
26	496447	496415	496383	496351	496318	496284	496251	496217	496183	496148	496113	496078	496043	496007	495971	495935	495899	495862	495825	495788	495751	495714	495677	495639	495601	495563	495525	495487	495449	495410	495372	495333	495294	495255	495216	495177	495138	495099	495059	495020	494980	494940	494900	494860	494820	494780	494739	494699	494658
27	496279	496248	496217	496185	496153	496121	496088	496055	496022	495988	495954	495920	495886	495851	495816	495781	495745	495710	495674	495638	495601	495565	495529	495492	495455	495418	495381	495343	495306	495268	495231	495193	495155	495117	495078	495040	495002	494963	494924	494886	494847	494808	494769	494729	494690	494651	494611	494571	494531
28	496110	496080	496050	496019	495989	495957	495926	495893	495861	495828	495796	495762	495729	495695	495661	495627	495592	495557	495523	495487	495452	495417	495381	495345	495309	495273	495237	495200	495163	495127	495090	495053	495016	494978	494941	494904	494866	494828	494790	494752	494714	494676	494638	494599	494561	494522	494483	494444	494405
29	495941	495912	495883	495854	495824	495794	495763	495732	495701	495669	495637	495605	495572	495539	495506	495473	495439	495406	495372	495337	495303	495268	495234	495199	495164	495128	495093	495057	495022	494986	494950	494913	494877	494841	494804	494768	494731	494694	494657	494620	494582	494545	494508	494470	494432	494394	494356	494318	494280
30	495772	495744	495716	495688	495659	495630	495600	495570	495540	495509	495479	495447	495416	495384	495352	495320	495287	495254	495221	495188	495154	495121	495087	495053	495019	494984	494950	494915	494880	494845	494810	494775	494739	494704	494668	494632	494596	494560	494524	494488	494451	494415	494378	494341	494304	494267	494230	494193	494155
31	495602	495575	495549	495521	495494	495466	495437	495409	495379	495350	495320	495290	495259	495229	495198	495166	495135	495103	495071	495039	495006	494973	494940	494907	494874	494841	494807	494773	494739	494705	494671	494636	494602	494567	494532	494497	494462	494427	494392	494356	494320	494285	494249	494213	494177	494140	494104	494067	494031
32	495431	495406	495381	495355	495328	495302	495274	495247	495219	495190	495162	495132	495103	495073	495043	495013	494983	494952	494921	494889	494858	494826	494794	494762	494730	494697	494664	494632	494598	494565	494532	494498	494465	494431	494397	494363	494329	494294	494260	494225	494190	494155	494120	494085	494050	494014	493979	493943	493907
33	495260	495236	495212	495188	495162	495137	495111	495084	495058	495030	495003	494975	494947	494918	494889	494860	494830	494801	494771	494740	494710	494679	494648	494617	494586	494554	494522	494490	494458	494426	494393	494361	494328	494295	494262	494229	494195	494162	494128	494094	494060	494026	493992	493958	493923	493889	493854	493819	493784
34	495088	495066	495043	495020	494996	494972	494947	494922	494896	494870	494844	494817	494790	494763	494735	494707	494678	494650	494621	494591	494562	494532	494502	494472	494442	494411	494380	494349	494318	494287	494255	494223	494192	494160	494127	494095	494062	494030	493997	493964	493931	493898	493864	493831	493797	493763	493729	493695	493661
35	494915	494894	494873	494851	494829	494806	494783	494759	494735	494710	494685	494659	494633	494607	494580	494553	494526	494499	494471	494443	494414	494385	494356	494327	494298	494268	494238	494208	494178	494148	494117	494086	494055	494024	493993	493962	493930	493898	493866	493834	493802	493770	493737	493704	493672	493639	493605	493572	493539
36	494741	494722	494702	494682	494661	494640	494618	494595	494572	494549	494525	494501	494476	494451	494426	494400	494374	494347	494321	494294	494266	494239	494211	494183	494154	494126	494097	494068	494038	494009	493979	493950	493919	493889	493859	493828	493798	493767	493736	493704	493673	493642	493610	493578	493546	493514	493482	493449	493417
37	494566	494549	494531	494512	494493	494473	494452	494431	494409	494387	494365	494342	494319	494295	494271	494246	494221	494196	494170	494144	494118	494092	494065	494038	494011	493983	493955	493927	493899	493870	493842	493813	493784	493754	493725	493695	493666	493636	493605	493575	493545	493514	493483	493452	493421	493390	493358	493327	493295
38	494390	494374	494358	494341	494323	494305	494286	494266	494246	494225	494204	494183	494161	494138	494115	494092	494068	494044	494020	493995	493970	493945	493919	493893	493867	493840	493813	493786	493759	493732	493704	493676	493648	493620	493591	493563	493534	493505	493475	493446	493416	493387	493357	493327	493296	493266	493235	493205	493174
39	494212	494199	494184	494169	494153	494136	494118	494100	494082	494063	494043	494023	494002	493981	493960	493938	493915	493892	493869	493846	493822	493797	493773	493748	493723	493697	493672	493646	493620	493593	493567	493540	493512	493485	493458	493430	493402	493374	493345	493317	493288	493259	493230	493201	493172	493142	493113	493083	493053
40	494033	494021	494009	493995	493981	493966	493950	493934	493917	493899	493881	493862	493843	493824	493803	493783	493762	493740	493718	493696	493673	493650	493627	493603	493579	493555	493530	493505	493480	493455	493429	493403	493377	493351	493324	493297	493270	493243	493216	493188	493160	493132	493104	493076	493047	493019	492990	492961	492932
41	493853	493843	493832	493821	493808	493795	493781	493766	493751	493735	493719	493701	493684	493665	493646	493627	493607	493587	493567	493546	493524	493502	493480	493458	493435	493412	493388	493364	493340	493316	493291	493266	493241	493216	493190	493165	493139	493112	493086	493059	493033	493005	492978	492951	492923	492895	492868	492839	492811
42	493671	493663	493654	493645	493634	493623	493611	493598	493584	493570	493555	493539	493523	493506	493489	493471	493453	493434	493415	493395	493375	493354	493333	493312	493290	493268	493246	493223	493200	493177	493154	493130	493106	493081	493057	493032	493007	492982	492956	492931	492905	492879	492852	492826	492799	492772	492745	492718	492690
43	493487	493481	493475	493467	493459	493450	493439	493428	493417	493404	493391	493377	493362	493347	493331	493315	493298	493280	493262	493244	493225	493206	493186	493166	493146	493125	493104	493082	493060	493038	493016	492993	492970	492947	492923	492899	492875	492851	492827	492802	492777	492752	492726	492701	492675	492649	492623	492597	492570
44	493301	493298	493294	493289	493282	493275	493267	493258	493248	493237	493225	493213	493200	493186	493172	493157	493142	493126	493109	493092	493075	493057	493038	493020	493000	492981	492961	492940	492920	492899	492878	492856	492834	492812	492789	492767	492744	492720	492697	492673	492649	492625	492601	492576	492551	492526	492501	492475	492450
45	493113	493113	493111	493108	493104	493099	493093	493085	493077	493068	493059	493048	493037	493025	493012	492999	492985	492971	492956	492940	492924	492907	492890	492873	492855	492836	492818	492799	492779	492759	492739	492719	492698	492677	492655	492634	492612	492590	492567	492544	492521	492498	492475	492451	492427	492403	492379	492354	492329
46	492924	492926	492926	492926	492924	492921	492917	492912	492906	492899	492891	492882	492873	492863	492852	492840	492828	492815	492801	492787	492772	492757	492742	492725	492709	492692	492674	492656	492638	492619	492601	492581	492561	492541	492521	492501	492480	492459	492437	492415	492393	492371	492349	492326	492303	492280	492256	492233	492209
47	492732	492736	492740	492742	492742	492742	492740	492737	492733	492728	492722	492715	492708	492699	492690	492680	492669	492658	492646	492633	492620	492607	492592	492578	492562	492547	492530	492514	492497	492479	492461	492443	492425	492406	492387	492367	492347	492327	492307	492286	492265	492244	492223	492201	492179	492157	492134	492111	492089
48	492537	492545	492551	492556	492559	492561	492561	492561	492559	492556	492552	492547	492542	492535	492527	492519	492510	492501	492490	492479	492467	492455	492442	492429	492415	492401	492386	492371	492355	492339	492322	492305	492288	492270	492252	492234	492215	492196	492177	492157	492137	492117	492096	492076	492055	492033	492012	491990	491968
49	492340	492351	492360	492368	492373	492378	492381	492382	492383	492382	492381	492378	492374	492369	492364	492357	492350	492342	492333	492324	492314	492303	492292	492280	492267	492254	492241	492227	492212	492198	492182	492167	492150	492134	492117	492100	492082	492064	492046	492027	492009	491989	491970	491950	491930	491910	491889	491869	491848
50	492141	492155	492167	492177	492186	492193	492198	492203	492206	492207	492208	492207	492205	492202	492199	492194	492189	492183	492175	492168	492159	492150	492140	492130	492119	492107	492095	492083	492070	492056	492042	492027	492013	491997	491982	491965	491949	491932	491915	491898	491880	491862	491843	491825	491806	491786	491767	491747	491727
51	491939	491956	491971	491985	491996	492006	492014	492021	492026	492030	492033	492035	492035	492034	492033	492030	492026	492022	492017	492011	492004	491996	491988	491979	491970	491960	491949	491938	491926	491914	491901	491888	491874	491860	491846	491831	491815	491800	491784	491767	491751	491734	491716	491699	491681	491663	491644	491625	491606
52	491734	491755	491773	491790	491804	491817	491828	491837	491845	491852	491857	491861	491863	491865	491865	491864	491863	491860	491857	491852	491847	491842	491835	491828	491820	491811	491802	491792	491782	491771	491760	491748	491735	491723	491709	491696	491682	491667	491652	491637	491621	491605	491589	491573	491556	491538	491521	491503	491485
53	491526	491550	491572	491592	491610	491626	491639	491652	491662	491671	491679	491685	491690	491694	491696	491698	491698	491697	491696	491693	491690	491686	491681	491675	491669	491662	491654	491646	491637	491628	491618	491607	491596	491584	491572	491560	491547	491534	491520	491506	491492	491477	491462	491446	491430	491414	491398	491381	491364
54	491315	491343	491369	491392	491413	491432	491449	491464	491477	491489	491499	491508	491515	491521	491526	491529	491532	491533	491533	491533	491531	491529	491526	491522	491517	491512	491506	491499	491491	491483	491475	491466	491456	491446	491435	491424	491412	491400	491388	491375	491362	491348	491334	491319	491305	491290	491274	491258	491242
55	491100	491133	491162	491189	491213	491236	491256	491274	491290	491305	491317	491329	491338	491347	491354	491359	491364	491368	491370	491371	491372	491371	491370	491367	491364	491361	491356	491351	491345	491338	491331	491324	491315	491306	491297	491287	491277	491266	491255	491243	491231	491218	491206	491192	491179	491165	491150	491136	491120
56	490882	490919	490952	490983	491011	491037	491060	491082	491101	491118	491134	491148	491160	491171	491180	491188	491195	491201	491205	491208	491211	491212	491212	491212	491211	491209	491206	491202	491198	491193	491187	491181	491174	491166	491158	491150	491141	491131	491121	491111	491100	491089	491077	491065	491052	491039	491026	491012	490998
57	490661	490702	490739	490774	490806	490835	490862	490887	490909	490929	490948	490965	490979	490993	491005	491015	491024	491032	491039	491044	491048	491052	491054	491055	491056	491056	491054	491052	491050	491046	491042	491037	491032	491026	491019	491012	491004	490996	490987	490978	490968	490958	490948	490937	490925	490913	490901	490889	490876
58	490436	490481	490523	490562	490598	490631	490661	490689	490715	490738	490760	490779	490797	490813	490828	490840	490852	490862	490871	490878	490885	490890	490894	490898	490900	490901	490902	490902	490901	490899	490896	490893	490889	490884	490879	490873	490867	490860	490853	490845	490836	490827	490818	490808	490798	490787	490776	490765	490753
59	490206	490257	490303	490347	490387	490424	490458	490489	490518	490545	490570	490592	490613	490631	490649	490664	490678	490690	490701	490711	490720	490727	490733	490739	490743	490746	490748	490750	490750	490750	490749	490747	490745	490742	490738	490734	490729	490723	490717	490711	490703	490696	490688	490679	490670	490661	490651	490640	490630
60	489973	490028	490080	490128	490172	490213	490251	490286	490319	490349	490377	490403	490426	490448	490468	490486	490502	490517	490530	490543	490553	490563	490571	490578	490584	490590	490594	490597	490599	490601	490601	490601	490600	490599	490597	490594	490590	490586	490581	490576	490570	490564	490557	490549	490542	490533	490525	490515	490506
61	489735	489796	489853	489905	489954	489999	490041	490081	490117	490151	490182	490211	490237	490262	490284	490305	490324	490342	490358	490372	490385	490397	490407	490417	490425	490432	490438	490443	490447	490450	490453	490454	490455	490455	490454	490453	490451	490448	490444	490441	490436	490431	490425	490419	490413	490406	490398	490390	490382
62	489493	489560	489621	489679	489732	489782	489829	489872	489912	489949	489984	490016	490046	490074	490099	490123	490145	490165	490183	490200	490215	490229	490242	490254	490264	490273	490281	490288	490294	490299	490303	490306	490308	490310	490311	490311	490310	490309	490307	490304	490301	490298	490293	490288	490283	490277	490271	490264	490257
63	489246	489319	489386	489449	489507	489562	489612	489660	489704	489745	489783	489819	489852	489883	489912	489938	489963	489986	490007	490026	490044	490060	490075	490089	490101	490112	490122	490131	490139	490146	490152	490157	490161	490164	490166	490168	490169	490169	490169	490168	490166	490163	490160	490157	490153	490148	490143	490138	490132
64	488994	489073	489146	489214	489278	489337	489393	489444	489493	489538	489580	489619	489656	489690	489722	489751	489779	489805	489828	489850	489871	489890	489907	489923	489937	489950	489962	489973	489983	489992	489999	490006	490012	490017	490021	490024	490027	490028	490029	490030	490029	490028	490027	490025	490022	490019	490015	490010	490006
65	488737	488822	488902	488976	489045	489109	489169	489226	489278	489328	489374	489417	489457	489494	489530	489562	489593	489621	489648	489673	489696	489717	489737	489755	489772	489787	489801	489814	489826	489836	489846	489855	489862	489869	489875	489879	489884	489887	489889	489891	489892	489893	489893	489892	489890	489888	489886	489883	489879
66	488475	488567	488653	488732	488807	488877	488942	489003	489060	489114	489164	489211	489255	489296	489335	489371	489405	489436	489466	489493	489519	489542	489565	489585	489604	489622	489638	489653	489667	489680	489691	489702	489711	489720	489727	489734	489739	489744	489748	489752	489754	489756	489757	489758	489758	489757	489756	489754	489752
67	488207	488306	488398	488485	488565	488641	488711	488777	488839	488897	488952	489003	489050	489095	489137	489177	489214	489248	489281	489311	489340	489366	489391	489414	489435	489455	489474	489491	489507	489522	489535	489548	489559	489569	489578	489587	489594	489601	489606	489611	489615	489619	489621	489623	489625	489625	489626	489625	489624
68	487934	488040	488139	488232	488319	488400	488476	488547	488614	488677	488736	488791	488843	488891	488937	488980	489020	489058	489094	489127	489158	489188	489215	489241	489265	489287	489308	489328	489346	489362	489378	489392	489405	489417	489429	489439	489448	489456	489463	489470	489475	489480	489485	489488	489491	489493	489494	489495	489495
69	487654	487768	487875	487974	488067	488155	488236	488313	488385	488453	488516	488576	488632	488685	488734	488781	488825	488866	488905	488941	488975	489007	489037	489066	489092	489117	489140	489162	489182	489201	489219	489235	489251	489265	489277	489289	489300	489310	489319	489327	489335	489341	489347	489352	489356	489359	489362	489364	489366
70	487368	487490	487604	487711	487811	487905	487993	488075	488152	488225	488293	488357	488418	488475	488528	488579	488626	488671	488713	488752	488790	488825	488858	488889	488918	488945	488971	488995	489018	489039	489059	489077	489094	489110	489125	489139	489152	489163	489174	489184	489193	489201	489208	489214	489220	489225	489229	489233	489236
71	487075	487206	487328	487443	487550	487650	487744	487832	487915	487993	488066	488135	488200	488261	488319	488373	488425	488473	488518	488561	488602	488640	488676	488710	488742	488772	488800	488826	488851	488875	488897	488917	488937	488955	488971	488987	489002	489015	489028	489039	489050	489059	489068	489076	489083	489090	489096	489101	489105
72	486775	486915	487046	487168	487283	487390	487491	487585	487674	487757	487836	487910	487979	488045	488107	488165	488220	488272	488321	488368	488411	488453	488492	488528	488563	488596	488627	488656	488683	488709	488733	488756	488777	488797	488816	488834	488850	488866	488880	488893	488906	488917	488927	488937	488946	488954	488961	488967	488973
73	486468	486618	486758	486888	487010	487125	487232	487333	487428	487517	487601	487680	487755	487825	487891	487954	488013	488069	488122	488171	488219	488263	488305	488345	488382	488418	488452	488483	488513	488541	488568	488593	488617	488639	488660	488679	488698	488715	488731	488746	488760	488773	488785	488797	488807	488816	488825	488833	488840
74	486154	486314	486462	486602	486732	486854	486969	487076	487177	487273	487362	487447	487526	487601	487672	487739	487803	487862	487919	487972	488023	488071	488116	488159	488200	488238	488274	488309	488341	488372	488401	488428	488454	488479	488502	488523	488544	488563	488581	488598	488614	488629	488642	488655	488667	488678	488689	488698	488707
75	485832	486002	486160	486309	486447	486578	486700	486814	486922	487023	487119	487209	487294	487374	487450	487521	487589	487653	487713	487771	487825	487876	487925	487971	488015	488056	488095	488132	488167	488201	488232	488262	488290	488317	488342	488366	488388	488410	488429	488448	488466	488483	488498	488513	488526	488539	488551	488562	488572
76	485501	485682	485851	486009	486157	486295	486425	486547	486662	486769	486871	486967	487057	487143	487223	487300	487372	487440	487505	487566	487624	487679	487731	487780	487827	487872	487914	487954	487992	488027	488062	488094	488124	488153	488181	488207	488231	488255	488277	488297	488317	488335	488353	488369	488384	488399	488412	488425	488436
77	485162	485355	485534	485702	485859	486006	486144	486274	486396	486511	486619	486720	486817	486907	486993	487074	487151	487224	487293	487358	487420	487479	487534	487587	487637	487685	487730	487773	487814	487852	487889	487924	487957	487988	488018	488046	488073	488098	488122	488145	488166	488187	488206	488224	488241	488257	488272	488286	488300
78	484814	485019	485210	485388	485555	485711	485858	485995	486125	486246	486361	486469	486572	486668	486759	486845	486927	487004	487078	487147	487213	487276	487335	487391	487445	487496	487544	487590	487633	487675	487714	487752	487787	487821	487853	487884	487913	487940	487966	487991	488015	488037	488058	488078	488097	488114	488131	488147	488162
79	484457	484674	484877	485066	485243	485409	485565	485711	485848	485977	486099	486214	486322	486424	486521	486613	486699	486781	486859	486933	487003	487070	487133	487193	487250	487304	487356	487405	487451	487495	487538	487578	487616	487652	487687	487720	487751	487781	487809	487836	487861	487886	487909	487930	487951	487970	487989	488006	488023
80	484089	484320	484536	484737	484924	485100	485265	485420	485565	485702	485831	485953	486067	486176	486278	486376	486467	486555	486637	486715	486790	486860	486928	486991	487052	487110	487165	487217	487266	487314	487359	487402	487443	487482	487519	487554	487588	487620	487650	487679	487707	487733	487758	487781	487804	487825	487846	487865	487883
81	483712	483957	484186	484399	484598	484784	484958	485122	485276	485421	485558	485687	485808	485923	486032	486134	486232	486324	486411	486494	486573	486648	486719	486787	486851	486913	486971	487027	487079	487130	487178	487224	487267	487309	487348	487386	487422	487457	487489	487521	487550	487579	487605	487631	487656	487679	487701	487722	487742
82	483324	483584	483826	484052	484263	484460	484645	484818	484981	485135	485279	485415	485544	485665	485780	485889	485992	486089	486182	486270	486353	486432	486508	486580	486648	486713	486775	486834	486890	486943	486995	487043	487090	487134	487176	487217	487255	487292	487327	487360	487392	487423	487452	487479	487506	487531	487555	487578	487599
83	482924	483200	483457	483696	483919	484128	484324	484507	484679	484841	484994	485138	485274	485402	485524	485639	485747	485850	485948	486041	486129	486213	486293	486369	486441	486510	486576	486638	486698	486755	486809	486861	486910	486957	487002	487045	487086	487125	487163	487199	487233	487265	487296	487326	487355	487382	487407	487432	487455
84	482513	482806	483077	483331	483567	483788	483995	484189	484371	484542	484703	484855	484999	485134	485262	485384	485499	485607	485711	485809	485902	485991	486075	486155	486232	486304	486374	486440	486503	486563	486621	486676	486728	486778	486826	486872	486915	486957	486997	487035	487071	487106	487140	487171	487202	487231	487259	487285	487310
85	482090	482399	482687	482955	483205	483439	483658	483862	484055	484236	484406	484566	484718	484861	484996	485124	485245	485360	485469	485573	485671	485764	485853	485938	486019	486096	486169	486239	486306	486369	486430	486488	486544	486597	486647	486696	486742	486787	486829	486870	486908	486946	486981	487015	487048	487079	487108	487137	487164
86	481653	481981	482286	482570	482834	483081	483312	483528	483731	483922	484102	484271	484431	484582	484724	484859	484987	485108	485223	485332	485436	485534	485628	485718	485803	485884	485961	486035	486105	486173	486237	486298	486357	486413	486467	486518	486567	486614	486659	486702	486744	486783	486821	486857	486892	486925	486957	486987	487016
87	481203	481551	481874	482174	482453	482714	482958	483186	483400	483602	483791	483970	484138	484297	484447	484589	484724	484851	484972	485087	485197	485300	485399	485493	485583	485669	485750	485828	485902	485973	486041	486106	486168	486227	486284	486338	486390	486440	486487	486533	486577	486619	486659	486697	486734	486770	486803	486836	486867
88	480739	481107	481449	481766	482061	482337	482594	482835	483061	483274	483473	483661	483839	484006	484164	484314	484455	484590	484717	484838	484953	485062	485166	485266	485360	485450	485536	485618	485696	485771	485842	485911	485976	486039	486098	486156	486211	486263	486314	486362	486408	486453	486495	486536	486575	486613	486649	486683	486716
89	480260	480650	481011	481347	481659	481949	482221	482475	482714	482937	483148	483346	483533	483709	483875	484033	484182	484323	484457	484584	484705	484820	484930	485034	485133	485228	485318	485404	485487	485566	485641	485713	485782	485848	485911	485971	486029	486084	486138	486189	486238	486285	486330	486373	486414	486454	486492	486529	486564
90	479766	480179	480560	480915	481244	481551	481838	482106	482357	482593	482815	483023	483220	483405	483580	483746	483902	484051	484192	484326	484453	484574	484689	484798	484903	485002	485097	485188	485274	485357	485436	485512	485584	485654	485720	485784	485845	485903	485960	486013	486065	486114	486162	486208	486251	486293	486334	486373	486410
91	479255	479692	480096	480470	480818	481142	481445	481727	481992	482240	482474	482693	482900	483095	483279	483453	483617	483774	483922	484062	484196	484323	484443	484558	484668	484773	484872	484968	485059	485146	485229	485308	485384	485457	485527	485594	485658	485720	485779	485836	485890	485942	485992	486041	486087	486131	486174	486215	486254
92	478727	479189	479617	480012	480380	480722	481040	481338	481617	481879	482124	482355	482572	482777	482971	483153	483327	483490	483646	483793	483934	484067	484194	484314	484429	484539	484644	484744	484839	484931	485018	485102	485182	485258	485332	485402	485470	485534	485596	485656	485713	485768	485821	485872	485920	485967	486012	486056	486097
93	478181	478670	479122	479540	479928	480289	480625	480939	481232	481507	481766	482008	482237	482452	482656	482848	483029	483202	483365	483520	483667	483806	483939	484066	484187	484302	484412	484517	484617	484713	484804	484892	484976	485056	485133	485207	485278	485346	485411	485474	485534	485592	485647	485701	485752	485801	485849	485894	485938
94	477616	478134	478611	479053	479463	479843	480197	480528	480837	481127	481398	481654	481894	482120	482334	482535	482726	482907	483078	483240	483394	483541	483680	483813	483940	484060	484175	484285	484390	484491	484587	484679	484767	484851	484932	485009	485084	485155	485224	485289	485353	485413	485472	485528	485582	485634	485683	485732	485778
95	477031	477579	478084	478551	478983	479384	479758	480106	480431	480736	481022	481290	481542	481780	482004	482216	482416	482605	482785	482955	483117	483270	483416	483556	483688	483815	483935	484050	484160	484266	484366	484462	484555	484643	484728	484809	484887	484962	485033	485102	485169	485232	485294	485353	485409	485464	485516	485567	485615
96	476425	477005	477539	478032	478488	478911	479305	479672	480014	480335	480635	480917	481182	481432	481667	481889	482099	482297	482486	482664	482833	482994	483148	483293	483432	483564	483691	483811	483926	484037	484142	484243	484339	484432	484520	484605	484687	484765	484841	484913	484982	485049	485113	485175	485235	485292	485347	485400	485451
97	475797	476411	476975	477496	477978	478424	478839	479225	479586	479923	480238	480535	480813	481075	481322	481555	481775	481983	482180	482367	482544	482713	482873	483026	483171	483310	483442	483568	483689	483804	483914	484019	484120	484217	484310	484399	484484	484566	484645	484721	484794	484864	484931	484995	485058	485118	485175	485231	485285
98	475145	475795	476392	476942	477451	477921	478358	478765	479145	479499	479831	480142	480434	480709	480968	481212	481443	481661	481868	482064	482249	482426	482594	482753	482905	483050	483189	483320	483447	483567	483682	483793	483898	483999	484096	484190	484279	484365	484447	484526	484602	484675	484746	484814	484879	484942	485002	485060	485116
99	474469	475157	475789	476370	476906	477403	477863	478292	478691	479064	479412	479739	480046	480334	480606	480862	481104	481332	481549	481754	481948	482133	482309	482475	482634	482786	482931	483068	483200	483326	483447	483562	483672	483778	483879	483977	484070	484160	484246	484329	484408	484485	484558	484629	484697	484763	484826	484887	484946
The data of Figure 9(b)
γ1 γ2	0	1	2	3	4	5	6	7	8	9	10	11	12	13	14	15	16	17	18	19	20	21	22	23	24	25	26	27	28	29	30	31	32	33	34	35	36	37	38	39	40	41	42	43	44	45	46	47	48
0	206317	206174	206034	205896	205762	205631	205502	205376	205253	205131	205012	204895	204781	204668	204556	204447	204339	204233	204129	204025	203924	203823	203724	203625	203528	203432	203336	203242	203148	203055	202963	202871	202780	202689	202598	202508	202418	202328	202238	202148	202058	201967	201877	201786	201695	201603	201510	201417	201323
1	206271	206128	205988	205851	205717	205586	205457	205331	205207	205086	204966	204849	204734	204621	204509	204399	204291	204185	204080	203976	203874	203773	203673	203574	203477	203380	203284	203189	203095	203002	202909	202816	202724	202633	202542	202451	202361	202270	202180	202089	201999	201908	201817	201726	201635	201542	201450	201356	201262
2	206224	206081	205941	205804	205670	205538	205410	205283	205160	205038	204918	204801	204686	204572	204461	204351	204242	204135	204030	203926	203823	203722	203622	203523	203425	203328	203231	203136	203041	202948	202854	202762	202669	202578	202486	202395	202304	202213	202122	202032	201941	201850	201759	201667	201575	201483	201390	201296	201202
3	206174	206031	205891	205755	205621	205489	205361	205234	205110	204989	204869	204752	204636	204523	204411	204300	204192	204085	203979	203875	203772	203670	203570	203471	203372	203275	203178	203083	202988	202893	202800	202707	202614	202522	202430	202339	202247	202156	202065	201974	201883	201792	201701	201609	201517	201425	201331	201238	201143
4	206122	205980	205840	205704	205570	205439	205310	205184	205060	204938	204819	204701	204585	204472	204360	204249	204141	204033	203927	203823	203720	203618	203517	203418	203319	203221	203125	203029	202933	202839	202745	202652	202559	202466	202374	202283	202191	202100	202009	201917	201826	201735	201643	201551	201459	201367	201274	201180	201086
5	206069	205927	205788	205651	205518	205387	205258	205132	205008	204886	204767	204649	204534	204420	204308	204197	204088	203981	203875	203770	203667	203565	203464	203364	203265	203167	203070	202974	202879	202784	202690	202596	202503	202411	202319	202227	202135	202043	201952	201861	201769	201678	201586	201494	201402	201310	201217	201123	201029
6	206014	205872	205734	205597	205464	205333	205205	205079	204955	204833	204714	204596	204481	204367	204254	204144	204035	203928	203822	203717	203613	203511	203410	203310	203211	203113	203016	202920	202824	202729	202635	202541	202448	202355	202263	202171	202079	201987	201896	201804	201713	201621	201530	201438	201346	201253	201160	201067	200973
7	205958	205816	205678	205542	205409	205278	205150	205024	204901	204779	204660	204542	204427	204313	204201	204090	203981	203874	203767	203663	203559	203457	203356	203256	203157	203058	202961	202865	202769	202674	202580	202486	202392	202300	202207	202115	202023	201931	201840	201748	201657	201565	201474	201382	201290	201197	201104	201011	200917
8	205900	205759	205621	205485	205353	205222	205094	204969	204845	204724	204605	204487	204372	204258	204146	204035	203926	203819	203713	203608	203504	203402	203301	203201	203102	203003	202906	202810	202714	202619	202524	202430	202337	202244	202151	202059	201967	201876	201784	201693	201601	201510	201418	201326	201234	201142	201049	200956	200862
9	205841	205701	205563	205428	205295	205165	205037	204912	204789	204668	204549	204431	204316	204202	204090	203980	203871	203763	203657	203553	203449	203347	203246	203145	203046	202948	202851	202754	202658	202563	202469	202375	202281	202188	202096	202004	201912	201820	201729	201637	201546	201454	201363	201271	201179	201087	200995	200902	200808
10	205781	205641	205503	205369	205237	205107	204980	204854	204731	204611	204492	204375	204259	204146	204034	203924	203815	203707	203601	203497	203393	203291	203190	203090	202991	202892	202795	202698	202603	202508	202413	202319	202226	202133	202040	201948	201856	201765	201673	201582	201491	201399	201308	201216	201125	201033	200940	200848	200755
11	205720	205580	205443	205309	205177	205048	204921	204796	204673	204553	204434	204317	204202	204089	203977	203867	203758	203651	203545	203440	203337	203235	203134	203034	202935	202836	202739	202643	202547	202452	202357	202264	202170	202077	201985	201893	201801	201709	201618	201527	201436	201345	201253	201162	201071	200979	200887	200794	200701
12	205657	205518	205382	205248	205117	204988	204861	204736	204614	204494	204375	204259	204144	204031	203919	203809	203701	203594	203488	203383	203280	203178	203077	202977	202878	202780	202683	202587	202491	202396	202302	202208	202115	202022	201929	201837	201746	201654	201563	201472	201381	201290	201199	201108	201017	200925	200833	200741	200649
13	205594	205455	205319	205186	205055	204927	204800	204676	204554	204434	204316	204200	204085	203972	203861	203751	203643	203536	203430	203326	203223	203121	203020	202920	202822	202724	202627	202530	202435	202340	202246	202152	202059	201966	201874	201782	201691	201599	201508	201417	201327	201236	201145	201054	200963	200872	200780	200689	200596
14	205529	205391	205256	205123	204993	204865	204739	204615	204493	204374	204256	204140	204026	203913	203802	203693	203585	203478	203372	203268	203166	203064	202963	202863	202765	202667	202570	202474	202378	202284	202190	202096	202003	201911	201819	201727	201636	201545	201454	201363	201272	201182	201091	201001	200910	200819	200728	200636	200545
15	205464	205326	205192	205059	204930	204802	204677	204553	204432	204313	204195	204080	203966	203853	203743	203633	203526	203419	203314	203210	203108	203006	202906	202806	202708	202610	202513	202417	202322	202227	202134	202040	201947	201855	201763	201672	201581	201490	201399	201309	201218	201128	201038	200947	200857	200766	200676	200585	200493
16	205397	205261	205127	204995	204866	204739	204614	204491	204370	204251	204134	204019	203905	203793	203683	203574	203466	203360	203255	203152	203049	202948	202848	202748	202650	202553	202456	202360	202265	202171	202077	201984	201892	201800	201708	201617	201526	201435	201345	201255	201164	201074	200984	200894	200804	200714	200624	200533	200442
17	205330	205194	205061	204930	204801	204674	204550	204428	204307	204189	204072	203957	203844	203732	203622	203514	203407	203301	203196	203093	202991	202890	202790	202691	202592	202495	202399	202303	202209	202115	202021	201928	201836	201744	201653	201562	201471	201381	201290	201200	201111	201021	200931	200842	200752	200662	200572	200482	200391
18	205262	205127	204994	204864	204735	204609	204486	204364	204244	204126	204010	203895	203782	203671	203561	203453	203346	203241	203136	203033	202932	202831	202731	202632	202535	202438	202342	202246	202152	202058	201965	201872	201780	201688	201597	201507	201416	201326	201236	201147	201057	200968	200878	200789	200700	200610	200520	200430	200340
19	205194	205059	204927	204797	204669	204544	204421	204299	204180	204062	203947	203833	203720	203609	203500	203392	203286	203180	203077	202974	202872	202772	202672	202574	202476	202380	202284	202189	202095	202001	201908	201816	201724	201633	201542	201452	201361	201272	201182	201093	201004	200914	200825	200736	200647	200558	200469	200380	200290
20	205124	204990	204859	204729	204602	204478	204355	204234	204115	203998	203883	203769	203657	203547	203438	203331	203225	203120	203016	202914	202813	202712	202613	202515	202418	202322	202226	202132	202038	201944	201852	201760	201668	201577	201487	201397	201307	201217	201128	201039	200950	200861	200773	200684	200596	200507	200418	200329	200240
21	205054	204921	204790	204661	204535	204411	204289	204168	204050	203934	203819	203706	203594	203484	203376	203269	203163	203059	202955	202854	202753	202653	202554	202456	202360	202264	202168	202074	201980	201887	201795	201703	201612	201522	201431	201341	201252	201163	201074	200985	200897	200808	200720	200632	200544	200455	200367	200278	200190
22	204983	204850	204720	204592	204467	204343	204222	204102	203984	203868	203754	203642	203531	203421	203313	203206	203101	202997	202894	202793	202692	202593	202495	202397	202301	202205	202110	202016	201923	201830	201738	201647	201556	201466	201376	201286	201197	201109	201020	200932	200844	200756	200668	200580	200492	200404	200316	200228	200140
23	204911	204779	204650	204523	204398	204275	204154	204035	203918	203803	203689	203577	203466	203357	203250	203144	203039	202935	202833	202732	202632	202533	202435	202338	202242	202146	202052	201958	201865	201773	201682	201591	201500	201410	201321	201231	201143	201054	200966	200878	200790	200703	200615	200528	200441	200353	200266	200178	200090
24	204839	204708	204579	204453	204329	204206	204086	203968	203851	203736	203623	203512	203402	203293	203186	203081	202976	202873	202771	202671	202571	202472	202375	202278	202183	202088	201994	201900	201808	201716	201625	201534	201444	201354	201265	201176	201088	201000	200912	200825	200737	200650	200563	200476	200389	200302	200215	200128	200041
25	204765	204635	204508	204382	204259	204137	204017	203900	203784	203670	203557	203446	203337	203229	203122	203017	202913	202811	202709	202609	202510	202412	202315	202218	202123	202029	201935	201842	201750	201658	201568	201477	201388	201298	201210	201121	201033	200946	200858	200771	200684	200598	200511	200424	200338	200251	200165	200078	199991
26	204692	204562	204435	204311	204188	204067	203948	203831	203716	203602	203490	203380	203271	203164	203058	202953	202850	202748	202647	202547	202448	202351	202254	202158	202063	201969	201876	201784	201692	201601	201510	201421	201331	201242	201154	201066	200979	200891	200804	200718	200631	200545	200459	200373	200287	200201	200115	200028	199942
27	204617	204489	204363	204239	204117	203997	203878	203762	203648	203535	203423	203314	203205	203099	202993	202889	202786	202685	202584	202485	202387	202289	202193	202098	202004	201910	201817	201725	201634	201543	201453	201364	201275	201186	201098	201011	200924	200837	200750	200664	200578	200492	200407	200321	200235	200150	200064	199979	199893
28	204542	204414	204289	204166	204045	203925	203808	203692	203579	203466	203356	203247	203139	203033	202928	202824	202722	202621	202521	202422	202325	202228	202132	202037	201943	201850	201758	201666	201576	201485	201396	201307	201218	201130	201043	200956	200869	200783	200697	200611	200525	200440	200355	200269	200184	200099	200014	199929	199844
29	204466	204339	204215	204093	203972	203854	203737	203622	203509	203398	203288	203179	203072	202967	202862	202759	202658	202557	202458	202360	202262	202166	202071	201977	201883	201790	201699	201607	201517	201427	201338	201250	201162	201074	200987	200900	200814	200728	200643	200557	200472	200387	200302	200218	200133	200049	199964	199880	199795
30	204389	204264	204140	204019	203899	203781	203666	203552	203439	203328	203219	203111	203005	202900	202796	202694	202593	202493	202394	202296	202200	202104	202009	201915	201823	201730	201639	201548	201458	201369	201280	201192	201105	201018	200931	200845	200759	200674	200589	200504	200419	200335	200250	200166	200082	199998	199914	199830	199746
31	204312	204187	204065	203944	203825	203709	203594	203480	203369	203258	203150	203043	202937	202833	202730	202628	202528	202428	202330	202233	202137	202042	201947	201854	201762	201670	201579	201489	201400	201311	201223	201135	201048	200961	200875	200790	200704	200619	200535	200450	200366	200282	200198	200115	200031	199948	199864	199781	199697
32	204234	204110	203988	203869	203751	203635	203521	203408	203297	203188	203080	202974	202869	202765	202663	202562	202462	202363	202266	202169	202074	201979	201885	201793	201701	201610	201519	201430	201341	201252	201165	201078	200991	200905	200819	200734	200649	200565	200481	200397	200313	200230	200146	200063	199980	199897	199814	199731	199648
33	204155	204032	203911	203793	203676	203561	203448	203336	203226	203117	203010	202905	202800	202697	202596	202495	202396	202298	202201	202105	202010	201916	201823	201731	201639	201549	201459	201370	201281	201194	201106	201020	200934	200848	200763	200678	200594	200510	200426	200343	200260	200177	200094	200012	199929	199847	199764	199682	199599
34	204075	203953	203834	203716	203600	203486	203374	203263	203154	203046	202940	202835	202731	202629	202528	202428	202330	202232	202136	202040	201946	201853	201760	201669	201578	201488	201399	201310	201222	201135	201048	200962	200877	200791	200707	200623	200539	200455	200372	200289	200207	200124	200042	199960	199878	199796	199714	199632	199550
35	203995	203874	203756	203639	203524	203411	203299	203189	203081	202974	202868	202764	202661	202560	202460	202361	202263	202166	202070	201976	201882	201789	201697	201606	201516	201427	201338	201250	201162	201076	200990	200904	200819	200735	200650	200567	200484	200401	200318	200236	200154	200072	199990	199908	199827	199746	199664	199583	199502
36	203913	203794	203677	203561	203447	203335	203224	203115	203007	202901	202797	202693	202591	202491	202391	202293	202196	202100	202004	201910	201817	201725	201634	201543	201454	201365	201277	201189	201103	201017	200931	200846	200762	200678	200594	200511	200428	200346	200264	200182	200100	200019	199938	199857	199776	199695	199614	199533	199453
37	203831	203713	203597	203482	203369	203258	203148	203040	202933	202828	202724	202622	202521	202421	202322	202224	202128	202033	201938	201845	201752	201661	201570	201480	201391	201303	201216	201129	201043	200957	200872	200788	200704	200620	200537	200455	200373	200291	200209	200128	200047	199966	199885	199805	199725	199644	199564	199484	199404
38	203748	203631	203516	203403	203291	203180	203072	202965	202859	202755	202652	202550	202450	202350	202252	202156	202060	201965	201872	201779	201687	201596	201506	201417	201329	201241	201154	201068	200982	200897	200813	200729	200646	200563	200481	200398	200317	200236	200155	200074	199993	199913	199833	199753	199673	199594	199514	199434	199355
39	203665	203549	203435	203322	203211	203102	202995	202888	202784	202680	202578	202477	202378	202280	202182	202086	201991	201898	201805	201713	201622	201531	201442	201354	201266	201179	201093	201007	200922	200838	200754	200670	200588	200505	200424	200342	200261	200180	200100	200020	199940	199860	199781	199701	199622	199543	199464	199385	199306
40	203580	203465	203352	203241	203131	203023	202917	202812	202708	202605	202504	202404	202306	202208	202112	202017	201922	201829	201737	201646	201556	201466	201377	201290	201203	201116	201031	200946	200861	200777	200694	200612	200529	200448	200366	200286	200205	200125	200045	199965	199886	199807	199728	199649	199571	199492	199414	199335	199257
41	203494	203381	203269	203159	203051	202944	202838	202734	202631	202530	202430	202331	202233	202136	202041	201946	201853	201761	201669	201579	201489	201400	201312	201225	201139	201053	200968	200884	200800	200717	200634	200552	200471	200390	200309	200229	200149	200069	199990	199911	199832	199754	199676	199597	199519	199441	199364	199286	199208
42	203407	203295	203185	203076	202969	202863	202759	202656	202554	202454	202354	202256	202159	202064	201969	201876	201783	201692	201601	201511	201422	201334	201247	201161	201075	200990	200906	200822	200739	200656	200574	200493	200412	200332	200252	200172	200093	200014	199935	199857	199778	199700	199623	199545	199468	199390	199313	199236	199159
43	203320	203209	203100	202993	202887	202782	202679	202577	202476	202377	202278	202181	202085	201991	201897	201804	201713	201622	201532	201443	201355	201268	201181	201096	201011	200926	200843	200760	200677	200596	200514	200433	200353	200273	200194	200115	200036	199958	199880	199802	199724	199647	199570	199493	199416	199339	199263	199186	199109
44	203231	203122	203014	202908	202803	202700	202598	202497	202397	202299	202202	202106	202011	201917	201824	201732	201642	201552	201463	201375	201287	201201	201115	201030	200946	200862	200780	200697	200616	200534	200454	200374	200294	200215	200136	200057	199979	199902	199824	199747	199670	199593	199517	199441	199364	199288	199212	199136	199060
45	203141	203033	202927	202822	202719	202617	202516	202416	202318	202221	202124	202029	201936	201843	201751	201660	201570	201481	201393	201306	201219	201134	201049	200964	200881	200798	200716	200634	200553	200473	200393	200313	200234	200156	200078	200000	199922	199845	199769	199692	199616	199540	199464	199388	199312	199237	199161	199086	199011
46	203050	202944	202839	202736	202634	202533	202433	202335	202237	202141	202046	201953	201860	201768	201677	201587	201498	201410	201323	201236	201151	201066	200982	200898	200816	200733	200652	200571	200491	200411	200332	200253	200175	200097	200019	199942	199865	199789	199713	199637	199561	199486	199410	199335	199260	199185	199111	199036	198961
47	202958	202853	202750	202648	202547	202448	202349	202252	202156	202061	201968	201875	201783	201692	201602	201513	201425	201338	201252	201166	201082	200998	200914	200832	200750	200668	200588	200508	200428	200349	200270	200192	200115	200037	199961	199884	199808	199732	199657	199581	199506	199432	199357	199282	199208	199134	199060	198986	198912
48	202864	202761	202660	202559	202460	202362	202265	202169	202074	201981	201888	201796	201706	201616	201527	201439	201352	201266	201180	201096	201012	200929	200846	200765	200683	200603	200523	200444	200365	200286	200209	200131	200054	199978	199902	199826	199750	199675	199600	199526	199451	199377	199303	199229	199156	199082	199009	198935	198862
49	202769	202668	202568	202469	202372	202275	202179	202085	201991	201899	201808	201717	201627	201539	201451	201364	201278	201193	201108	201025	200942	200860	200778	200697	200617	200537	200458	200379	200301	200224	200147	200070	199994	199918	199842	199767	199693	199618	199544	199470	199396	199323	199249	199176	199103	199030	198957	198885	198812
50	202673	202574	202475	202378	202282	202187	202093	202000	201908	201816	201726	201637	201549	201461	201374	201289	201204	201119	201036	200953	200871	200790	200709	200629	200549	200471	200392	200315	200237	200160	200084	200008	199933	199858	199783	199709	199634	199561	199487	199414	199341	199268	199195	199123	199050	198978	198906	198834	198762
51	202575	202478	202381	202286	202191	202098	202005	201913	201823	201733	201644	201556	201469	201383	201297	201212	201128	201045	200963	200881	200800	200719	200640	200560	200482	200404	200326	200249	200173	200097	200021	199946	199871	199797	199723	199649	199576	199503	199430	199358	199285	199213	199141	199069	198998	198926	198854	198783	198711
52	202476	202381	202286	202192	202099	202007	201916	201826	201737	201648	201561	201474	201388	201303	201219	201135	201052	200970	200889	200808	200728	200648	200570	200491	200414	200336	200260	200184	200108	200033	199958	199884	199810	199736	199663	199590	199517	199445	199373	199301	199229	199158	199087	199015	198944	198873	198803	198732	198661
53	202375	202282	202189	202097	202006	201916	201826	201738	201650	201563	201477	201391	201307	201223	201140	201057	200976	200895	200814	200735	200655	200577	200499	200422	200345	200269	200193	200118	200043	199968	199895	199821	199748	199675	199602	199530	199458	199387	199315	199244	199173	199103	199032	198961	198891	198821	198751	198680	198610
54	202273	202181	202091	202001	201911	201823	201735	201648	201562	201476	201392	201308	201224	201142	201060	200979	200898	200818	200739	200660	200582	200505	200428	200352	200276	200200	200126	200051	199977	199904	199831	199758	199685	199613	199542	199470	199399	199328	199258	199187	199117	199047	198977	198907	198837	198768	198698	198629	198560
55	202169	202079	201991	201903	201815	201729	201643	201557	201473	201389	201306	201223	201141	201060	200979	200899	200820	200741	200663	200585	200508	200432	200356	200281	200206	200131	200058	199984	199911	199838	199766	199694	199623	199551	199480	199410	199339	199269	199199	199130	199060	198991	198922	198853	198784	198715	198646	198577	198508
56	202063	201976	201889	201803	201718	201633	201549	201465	201382	201300	201218	201137	201057	200977	200898	200819	200741	200663	200586	200510	200434	200359	200284	200209	200135	200062	199989	199916	199844	199773	199701	199630	199559	199489	199419	199349	199279	199210	199141	199072	199003	198935	198866	198798	198730	198661	198593	198525	198457
57	201955	201870	201786	201702	201619	201536	201454	201372	201291	201210	201130	201050	200971	200893	200815	200738	200661	200584	200509	200433	200359	200284	200211	200137	200064	199992	199920	199848	199777	199706	199636	199566	199496	199426	199357	199288	199219	199150	199082	199014	198946	198878	198810	198743	198675	198608	198540	198473	198406
58	201845	201763	201681	201599	201518	201437	201357	201277	201198	201119	201040	200962	200885	200808	200731	200655	200580	200505	200430	200356	200283	200210	200137	200065	199993	199921	199850	199780	199709	199639	199570	199501	199432	199363	199294	199226	199158	199090	199023	198955	198888	198821	198754	198687	198621	198554	198487	198421	198354
59	201732	201653	201574	201495	201416	201337	201259	201181	201103	201026	200949	200873	200797	200722	200647	200572	200498	200424	200351	200278	200206	200134	200062	199991	199921	199850	199780	199710	199641	199572	199503	199435	199367	199299	199231	199164	199097	199030	198963	198897	198830	198764	198698	198632	198566	198500	198434	198368	198302
60	201618	201542	201465	201388	201312	201235	201159	201083	201008	200932	200857	200783	200708	200634	200561	200488	200415	200343	200271	200199	200128	200058	199987	199917	199847	199778	199709	199641	199572	199504	199436	199369	199302	199235	199168	199102	199035	198969	198903	198837	198772	198706	198641	198576	198510	198445	198380	198315	198250
61	201502	201428	201354	201280	201206	201132	201058	200984	200910	200837	200764	200691	200618	200546	200474	200403	200331	200260	200190	200120	200050	199980	199911	199842	199774	199706	199638	199570	199503	199436	199369	199302	199236	199170	199104	199039	198973	198908	198843	198778	198713	198648	198584	198519	198455	198390	198326	198261	198197
62	201383	201312	201241	201169	201098	201026	200955	200883	200811	200740	200669	200598	200527	200456	200386	200316	200246	200177	200108	200039	199970	199902	199834	199767	199699	199632	199565	199499	199433	199367	199301	199235	199170	199105	199040	198975	198911	198846	198782	198718	198654	198590	198526	198462	198399	198335	198271	198208	198144
63	201261	201193	201125	201057	200988	200919	200850	200780	200711	200642	200572	200503	200434	200366	200297	200229	200160	200092	200025	199957	199890	199823	199757	199690	199624	199558	199492	199427	199362	199297	199232	199168	199103	199039	198975	198911	198848	198784	198721	198658	198594	198531	198468	198405	198342	198280	198217	198154	198091
64	201137	201072	201007	200942	200876	200809	200743	200676	200609	200542	200474	200407	200340	200273	200206	200140	200073	200007	199941	199875	199809	199743	199678	199613	199548	199483	199419	199354	199290	199226	199163	199099	199036	198973	198910	198847	198784	198722	198659	198597	198534	198472	198410	198348	198286	198224	198162	198100	198038
65	201010	200949	200887	200825	200762	200698	200634	200569	200505	200440	200375	200310	200245	200180	200115	200050	199985	199920	199855	199791	199727	199662	199598	199535	199471	199407	199344	199281	199218	199155	199093	199030	198968	198906	198844	198782	198720	198658	198597	198535	198474	198413	198351	198290	198229	198168	198106	198045	197984
66	200879	200822	200764	200705	200645	200584	200523	200461	200399	200336	200274	200211	200148	200085	200021	199958	199895	199832	199769	199706	199643	199581	199518	199455	199393	199331	199269	199207	199145	199084	199022	198961	198899	198838	198777	198716	198656	198595	198534	198474	198413	198353	198292	198232	198171	198111	198050	197990	197930
67	200746	200693	200639	200583	200526	200468	200410	200351	200291	200231	200171	200110	200049	199988	199927	199866	199804	199743	199682	199620	199559	199498	199436	199375	199314	199254	199193	199132	199071	199011	198951	198890	198830	198770	198710	198650	198590	198531	198471	198411	198352	198292	198233	198173	198113	198054	197994	197935	197875
68	200610	200561	200510	200458	200404	200350	200295	200238	200181	200124	200066	200008	199949	199890	199831	199771	199712	199652	199593	199533	199473	199414	199354	199294	199235	199175	199116	199056	198997	198938	198879	198819	198760	198701	198642	198583	198525	198466	198407	198348	198290	198231	198172	198114	198055	197996	197938	197879	197820
69	200470	200425	200379	200330	200280	200229	200177	200124	200069	200015	199959	199903	199847	199790	199733	199676	199618	199560	199503	199445	199387	199329	199270	199212	199154	199096	199038	198980	198922	198864	198806	198748	198690	198632	198574	198516	198458	198401	198343	198285	198227	198170	198112	198054	197996	197938	197881	197823	197765
70	200327	200286	200244	200199	200153	200106	200057	200006	199955	199903	199851	199797	199743	199689	199634	199579	199523	199467	199411	199355	199299	199242	199186	199129	199072	199016	198959	198902	198845	198789	198732	198675	198618	198562	198505	198448	198391	198335	198278	198221	198164	198108	198051	197994	197937	197880	197823	197766	197709
71	200179	200144	200106	200066	200023	199979	199934	199887	199839	199790	199740	199689	199637	199585	199533	199480	199426	199372	199318	199264	199209	199155	199100	199045	198990	198934	198879	198824	198768	198713	198657	198602	198546	198491	198435	198379	198324	198268	198212	198157	198101	198045	197989	197933	197877	197821	197765	197709	197653
72	200028	199998	199964	199928	199890	199850	199808	199765	199720	199674	199627	199579	199530	199480	199430	199379	199328	199276	199224	199172	199119	199066	199013	198959	198906	198852	198798	198744	198690	198636	198582	198528	198473	198419	198364	198310	198255	198201	198146	198091	198037	197982	197927	197872	197817	197762	197707	197651	197596
73	199873	199847	199819	199788	199754	199718	199680	199640	199598	199556	199512	199466	199420	199373	199325	199277	199228	199178	199128	199078	199027	198976	198924	198873	198821	198769	198716	198664	198611	198558	198506	198453	198399	198346	198293	198240	198186	198133	198079	198026	197972	197918	197864	197810	197756	197702	197648	197593	197539
74	199713	199693	199670	199644	199614	199582	199548	199512	199474	199435	199394	199352	199308	199264	199219	199173	199126	199079	199031	198983	198934	198884	198835	198785	198734	198684	198633	198582	198531	198480	198428	198377	198325	198273	198221	198169	198117	198064	198012	197959	197907	197854	197801	197748	197695	197642	197588	197535	197481
75	199548	199535	199517	199496	199471	199444	199414	199382	199347	199311	199274	199235	199194	199153	199110	199067	199023	198978	198932	198886	198839	198791	198744	198695	198647	198598	198549	198500	198450	198400	198350	198300	198249	198199	198148	198097	198046	197995	197943	197892	197840	197789	197737	197685	197633	197581	197528	197476	197423
76	199379	199372	199360	199344	199324	199302	199276	199248	199218	199185	199151	199115	199078	199040	199000	198959	198917	198875	198831	198787	198742	198697	198651	198605	198558	198511	198464	198416	198368	198319	198271	198222	198173	198124	198074	198024	197975	197925	197874	197824	197774	197723	197672	197621	197570	197519	197468	197416	197364
77	199204	199204	199198	199188	199174	199156	199135	199111	199085	199056	199026	198993	198959	198924	198887	198849	198810	198770	198729	198687	198644	198601	198557	198513	198468	198423	198377	198331	198284	198238	198190	198143	198095	198048	197999	197951	197902	197854	197805	197756	197706	197657	197607	197557	197507	197457	197407	197356	197305
78	199025	199031	199032	199027	199019	199006	198990	198971	198949	198924	198898	198869	198838	198806	198772	198737	198700	198663	198624	198585	198545	198504	198462	198419	198377	198333	198289	198245	198200	198155	198109	198063	198017	197970	197924	197877	197829	197782	197734	197686	197638	197590	197541	197492	197443	197394	197345	197295	197246
79	198839	198853	198860	198862	198860	198852	198841	198827	198810	198789	198766	198741	198714	198685	198655	198622	198589	198554	198518	198481	198443	198404	198365	198324	198284	198242	198200	198157	198114	198071	198027	197982	197938	197892	197847	197801	197756	197709	197663	197616	197569	197522	197474	197427	197379	197331	197283	197234	197185
80	198647	198669	198684	198692	198696	198695	198689	198680	198667	198651	198632	198611	198587	198562	198535	198506	198475	198443	198410	198375	198340	198303	198266	198228	198189	198149	198109	198068	198027	197985	197943	197900	197857	197813	197769	197725	197681	197636	197591	197545	197499	197453	197407	197361	197314	197267	197220	197172	197124
81	198449	198479	198502	198517	198527	198532	198532	198528	198520	198509	198495	198478	198458	198436	198412	198386	198359	198330	198299	198268	198235	198201	198166	198130	198093	198055	198017	197978	197939	197899	197858	197817	197775	197733	197691	197648	197605	197561	197517	197473	197429	197384	197339	197294	197248	197202	197156	197109	197063
82	198245	198283	198314	198337	198354	198365	198371	198373	198370	198364	198354	198341	198325	198307	198287	198265	198240	198214	198187	198158	198127	198096	198063	198030	197995	197960	197924	197887	197849	197811	197772	197732	197692	197652	197611	197570	197528	197486	197443	197401	197357	197314	197270	197226	197181	197137	197092	197046	197001
83	198033	198081	198120	198151	198176	198193	198206	198213	198216	198214	198209	198201	198190	198176	198159	198140	198119	198096	198072	198046	198018	197989	197959	197928	197896	197863	197828	197794	197758	197721	197684	197647	197608	197570	197530	197491	197450	197410	197368	197327	197285	197243	197200	197157	197114	197070	197026	196982	196938
84	197814	197872	197920	197960	197992	198017	198036	198049	198057	198061	198061	198058	198051	198041	198028	198013	197996	197976	197955	197932	197907	197881	197853	197824	197795	197764	197732	197699	197665	197631	197596	197560	197523	197486	197448	197410	197371	197332	197292	197252	197212	197171	197130	197088	197046	197003	196961	196918	196874
85	197587	197655	197713	197762	197802	197834	197860	197880	197895	197904	197909	197911	197908	197903	197894	197883	197869	197853	197835	197815	197793	197770	197745	197719	197692	197663	197633	197603	197571	197539	197505	197471	197437	197401	197365	197329	197291	197254	197215	197177	197138	197098	197058	197018	196977	196936	196894	196852	196810
86	197352	197431	197499	197557	197606	197646	197680	197706	197727	197743	197753	197760	197762	197761	197757	197750	197740	197727	197713	197696	197677	197657	197635	197611	197587	197560	197533	197505	197475	197445	197414	197382	197349	197315	197281	197246	197210	197174	197137	197100	197062	197024	196986	196947	196907	196867	196827	196786	196745
87	197108	197199	197278	197346	197404	197453	197494	197527	197555	197577	197593	197605	197613	197616	197617	197614	197608	197599	197588	197574	197559	197542	197523	197502	197480	197456	197431	197405	197378	197350	197320	197290	197259	197228	197195	197162	197128	197093	197058	197023	196986	196950	196912	196875	196836	196798	196759	196719	196679
88	196855	196959	197049	197127	197195	197253	197302	197343	197378	197406	197429	197446	197459	197468	197473	197474	197472	197468	197460	197450	197438	197424	197408	197390	197371	197350	197327	197304	197279	197253	197226	197198	197169	197139	197108	197077	197044	197012	196978	196944	196909	196874	196838	196802	196765	196727	196689	196651	196613
89	196592	196709	196812	196901	196979	197046	197104	197153	197195	197230	197259	197283	197301	197315	197325	197331	197334	197333	197330	197323	197315	197304	197291	197276	197260	197241	197222	197200	197178	197154	197129	197103	197076	197048	197020	196990	196960	196928	196897	196864	196831	196797	196763	196728	196692	196656	196620	196583	196545
90	196319	196450	196566	196667	196755	196833	196900	196957	197007	197049	197085	197115	197139	197159	197174	197185	197192	197195	197196	197194	197189	197181	197172	197160	197146	197131	197114	197095	197075	197054	197031	197007	196983	196957	196930	196902	196873	196844	196814	196783	196751	196719	196686	196653	196619	196584	196549	196513	196477
91	196034	196181	196311	196424	196524	196612	196688	196755	196813	196863	196906	196942	196973	196998	197018	197034	197046	197054	197059	197061	197060	197056	197050	197041	197031	197018	197004	196988	196970	196952	196931	196910	196887	196863	196839	196813	196786	196758	196730	196701	196671	196640	196609	196577	196544	196511	196477	196443	196408
92	195739	195902	196046	196173	196285	196384	196470	196547	196613	196671	196722	196765	196802	196833	196859	196880	196897	196910	196919	196925	196928	196928	196925	196920	196913	196903	196892	196879	196864	196847	196830	196810	196790	196768	196746	196722	196697	196671	196645	196617	196589	196560	196530	196500	196468	196437	196404	196371	196338
93	195431	195611	195771	195912	196037	196147	196245	196331	196407	196473	196532	196582	196626	196663	196695	196722	196744	196762	196776	196786	196793	196797	196798	196796	196792	196786	196777	196767	196755	196741	196726	196709	196691	196672	196651	196629	196607	196583	196558	196532	196506	196478	196450	196421	196392	196361	196331	196299	196267
94	195110	195309	195485	195641	195780	195903	196012	196108	196194	196269	196336	196394	196445	196489	196527	196560	196587	196610	196629	196643	196655	196662	196667	196669	196669	196666	196661	196653	196644	196633	196621	196606	196591	196574	196555	196536	196515	196493	196470	196446	196421	196396	196369	196342	196314	196285	196256	196226	196195
95	194775	194994	195187	195360	195513	195649	195770	195878	195974	196058	196134	196200	196258	196309	196354	196393	196426	196454	196478	196497	196513	196525	196534	196540	196543	196543	196542	196537	196531	196523	196513	196501	196488	196473	196457	196440	196421	196402	196381	196359	196336	196312	196287	196262	196235	196208	196180	196151	196122
96	194426	194665	194878	195067	195236	195386	195520	195640	195746	195841	195925	196000	196066	196125	196176	196221	196260	196294	196323	196348	196368	196385	196398	196407	196414	196418	196420	196419	196416	196411	196403	196394	196384	196372	196358	196343	196326	196309	196290	196270	196249	196227	196204	196180	196155	196129	196103	196076	196048
97	194061	194323	194556	194763	194948	195113	195261	195393	195511	195616	195710	195794	195868	195935	195993	196045	196090	196130	196165	196194	196220	196241	196258	196272	196283	196290	196295	196298	196298	196296	196292	196285	196277	196268	196256	196244	196229	196214	196197	196179	196160	196140	196119	196097	196074	196050	196025	195999	195973
98	193680	193966	194220	194447	194649	194830	194992	195137	195267	195384	195488	195581	195664	195739	195805	195864	195916	195962	196002	196037	196067	196093	196115	196133	196148	196160	196168	196174	196178	196179	196177	196174	196169	196162	196153	196143	196131	196118	196103	196087	196070	196052	196033	196012	195991	195969	195946	195922	195897
99	193281	193593	193870	194117	194338	194536	194713	194872	195015	195143	195258	195361	195454	195537	195611	195677	195736	195788	195835	195875	195911	195942	195969	195991	196010	196026	196038	196048	196055	196059	196061	196061	196058	196054	196048	196040	196031	196020	196007	195994	195979	195962	195945	195927	195907	195887	195865	195843	195820
The data of Figure 9(c)
γ1 γ2	0	1	2	3	4	5	6	7	8	9	10	11	12	13	14	15	16	17	18	19	20	21	22	23	24	25	26	27	28	29	30	31	32	33	34	35	36	37	38	39	40	41	42	43	44	45	46	47	48
0	707448	707260	707073	706889	706706	706526	706347	706170	705995	705821	705649	705479	705310	705142	704976	704811	704647	704484	704323	704163	704004	703845	703688	703532	703376	703221	703067	702914	702761	702609	702457	702305	702154	702004	701853	701703	701552	701402	701251	701101	700950	700798	700647	700494	700341	700188	700033	699877	699721
1	707196	707008	706822	706639	706457	706277	706098	705922	705747	705574	705402	705232	705063	704896	704730	704566	704403	704240	704080	703920	703761	703603	703446	703290	703135	702981	702827	702674	702522	702370	702218	702067	701917	701766	701616	701466	701316	701166	701016	700866	700715	700565	700413	700262	700109	699956	699802	699647	699491
2	706946	706758	706573	706390	706208	706029	705851	705675	705501	705328	705157	704987	704819	704652	704487	704323	704160	703999	703838	703679	703521	703363	703207	703051	702897	702743	702589	702437	702285	702133	701982	701832	701682	701532	701382	701233	701083	700934	700784	700634	700485	700334	700184	700033	699881	699729	699575	699421	699266
3	706697	706510	706325	706142	705961	705782	705605	705430	705256	705084	704913	704744	704577	704410	704246	704082	703920	703759	703599	703440	703282	703125	702970	702815	702660	702507	702354	702202	702051	701900	701749	701599	701450	701300	701151	701002	700853	700704	700555	700406	700257	700107	699957	699807	699656	699505	699352	699199	699045
4	706449	706262	706078	705896	705716	705538	705361	705186	705013	704841	704671	704503	704336	704170	704006	703843	703681	703521	703362	703203	703046	702890	702735	702580	702426	702274	702121	701970	701819	701669	701519	701369	701220	701071	700923	700774	700626	700478	700329	700181	700032	699884	699734	699585	699435	699284	699132	698980	698827
5	706202	706016	705833	705651	705472	705294	705118	704944	704771	704600	704431	704263	704097	703932	703768	703606	703445	703285	703126	702969	702812	702656	702502	702348	702195	702042	701891	701740	701590	701440	701290	701142	700993	700845	700697	700549	700402	700254	700106	699959	699811	699663	699514	699365	699216	699066	698916	698764	698612
6	705956	705771	705589	705408	705229	705052	704876	704703	704531	704361	704192	704025	703859	703695	703532	703370	703210	703051	702893	702736	702580	702425	702271	702117	701965	701813	701662	701512	701362	701213	701065	700916	700769	700621	700474	700327	700180	700033	699886	699739	699592	699445	699297	699149	699001	698852	698702	698552	698400
7	705712	705528	705345	705165	704987	704811	704636	704463	704292	704123	703955	703788	703623	703460	703297	703136	702977	702818	702661	702504	702349	702195	702041	701889	701737	701586	701436	701286	701137	700989	700841	700693	700546	700399	700253	700107	699960	699814	699668	699522	699376	699229	699082	698935	698788	698640	698491	698342	698192
8	705468	705285	705103	704924	704746	704571	704397	704225	704055	703886	703719	703553	703389	703226	703064	702904	702745	702587	702431	702275	702120	701967	701814	701662	701511	701361	701211	701062	700914	700767	700619	700473	700326	700180	700034	699889	699743	699598	699453	699307	699162	699016	698870	698724	698578	698430	698283	698135	697985
9	705225	705042	704862	704683	704507	704332	704159	703988	703818	703650	703484	703319	703155	702993	702833	702673	702515	702358	702202	702047	701893	701740	701588	701437	701287	701137	700989	700841	700693	700546	700400	700254	700108	699963	699818	699673	699528	699384	699239	699095	698950	698806	698661	698515	698370	698224	698077	697930	697782
10	704983	704801	704621	704444	704268	704094	703922	703752	703583	703416	703250	703086	702923	702762	702602	702443	702286	702130	701975	701821	701668	701515	701364	701214	701064	700916	700768	700620	700474	700328	700182	700037	699892	699747	699603	699459	699316	699172	699028	698885	698741	698597	698453	698309	698164	698019	697874	697728	697581
11	704741	704561	704382	704205	704030	703857	703686	703516	703348	703182	703017	702854	702692	702532	702373	702215	702058	701903	701749	701596	701443	701292	701142	700992	700844	700696	700549	700402	700256	700111	699966	699822	699678	699534	699391	699248	699105	698962	698819	698677	698534	698391	698248	698105	697961	697817	697673	697528	697382
12	704500	704321	704143	703967	703793	703621	703450	703282	703115	702950	702786	702623	702463	702303	702145	701988	701832	701678	701524	701372	701220	701070	700921	700772	700624	700477	700331	700185	700040	699896	699752	699608	699465	699322	699180	699038	698896	698754	698612	698471	698329	698187	698045	697903	697760	697617	697474	697330	697185
13	704260	704081	703904	703729	703556	703385	703216	703048	702882	702718	702555	702394	702234	702075	701918	701762	701607	701453	701301	701149	700999	700849	700701	700553	700406	700260	700115	699970	699826	699682	699539	699396	699254	699112	698971	698830	698689	698548	698407	698266	698125	697985	697844	697702	697561	697419	697277	697134	696991
14	704020	703842	703666	703492	703321	703150	702982	702815	702650	702487	702325	702165	702006	701848	701692	701537	701383	701230	701079	700928	700779	700630	700482	700335	700189	700044	699900	699756	699613	699470	699328	699186	699045	698904	698763	698623	698483	698343	698203	698064	697924	697784	697644	697504	697363	697223	697082	696940	696798
15	703780	703604	703429	703256	703085	702916	702749	702583	702419	702257	702096	701937	701779	701622	701467	701313	701160	701008	700857	700708	700559	700412	700265	700119	699974	699830	699686	699543	699401	699259	699118	698977	698837	698697	698558	698418	698279	698140	698001	697863	697724	697585	697446	697307	697168	697028	696888	696748	696607
16	703541	703365	703192	703020	702850	702682	702516	702352	702189	702027	701868	701709	701552	701397	701242	701089	700938	700787	700637	700489	700341	700194	700049	699904	699760	699616	699474	699332	699191	699050	698910	698770	698631	698492	698353	698215	698077	697939	697801	697663	697526	697388	697250	697112	696974	696835	696697	696557	696418
17	703301	703127	702955	702784	702616	702449	702284	702120	701959	701798	701640	701482	701327	701172	701019	700867	700716	700566	700418	700270	700124	699978	699833	699690	699547	699404	699263	699122	698981	698842	698703	698564	698426	698288	698150	698013	697876	697739	697602	697465	697329	697192	697055	696919	696782	696644	696507	696369	696230
18	703062	702889	702718	702549	702381	702216	702052	701890	701729	701570	701412	701256	701102	700948	700796	700645	700495	700347	700199	700053	699907	699763	699619	699476	699334	699193	699053	698913	698773	698635	698497	698359	698222	698085	697948	697812	697676	697540	697404	697269	697133	696998	696862	696727	696591	696454	696318	696181	696044
19	702823	702651	702481	702313	702147	701983	701820	701659	701500	701342	701186	701031	700877	700725	700574	700424	700276	700128	699982	699836	699692	699548	699406	699264	699123	698983	698843	698705	698566	698429	698292	698155	698019	697883	697748	697612	697477	697343	697208	697074	696939	696805	696670	696536	696401	696266	696131	695995	695859
20	702583	702413	702244	702078	701913	701750	701589	701429	701271	701114	700959	700805	700653	700502	700352	700204	700056	699910	699765	699620	699477	699335	699193	699053	698913	698774	698635	698498	698360	698224	698088	697952	697817	697682	697548	697414	697280	697146	697013	696880	696746	696613	696480	696346	696213	696079	695945	695811	695676
21	702344	702175	702008	701842	701679	701517	701357	701199	701042	700887	700733	700580	700429	700280	700131	699984	699837	699692	699548	699405	699263	699122	698981	698842	698703	698565	698428	698291	698155	698020	697885	697750	697616	697483	697350	697217	697084	696951	696819	696687	696555	696423	696290	696158	696026	695893	695761	695627	695494
22	702104	701936	701770	701607	701445	701284	701126	700969	700813	700659	700507	700356	700206	700057	699910	699764	699619	699475	699332	699190	699049	698909	698770	698632	698494	698358	698221	698086	697951	697817	697683	697550	697417	697284	697152	697020	696889	696757	696626	696495	696364	696233	696102	695971	695840	695709	695577	695445	695313
23	701863	701697	701533	701371	701210	701052	700894	700739	700585	700432	700281	700131	699983	699836	699690	699545	699401	699258	699117	698976	698836	698698	698560	698422	698286	698150	698016	697881	697747	697614	697482	697350	697218	697086	696955	696825	696694	696564	696434	696304	696174	696045	695915	695785	695655	695525	695395	695264	695133
24	701622	701458	701295	701135	700976	700819	700663	700509	700356	700205	700055	699907	699760	699614	699469	699326	699183	699042	698902	698762	698624	698486	698350	698214	698078	697944	697810	697677	697545	697413	697281	697150	697020	696890	696760	696630	696501	696372	696243	696114	695986	695857	695729	695600	695471	695343	695214	695084	694955
25	701381	701218	701057	700898	700741	700585	700431	700279	700127	699978	699830	699683	699537	699392	699249	699107	698966	698826	698687	698549	698412	698275	698140	698005	697871	697738	697606	697474	697342	697212	697081	696952	696822	696693	696565	696436	696308	696181	696053	695925	695798	695671	695543	695416	695289	695161	695033	694905	694777
26	701139	700978	700819	700661	700506	700352	700199	700048	699899	699750	699604	699458	699314	699171	699029	698888	698749	698610	698472	698336	698200	698065	697931	697797	697665	697533	697402	697271	697141	697011	696882	696754	696626	696498	696370	696243	696117	695990	695864	695737	695611	695485	695359	695233	695107	694980	694854	694727	694600
27	700896	700737	700579	700424	700270	700117	699967	699817	699669	699523	699378	699234	699091	698949	698809	698670	698531	698394	698258	698123	697988	697855	697722	697590	697458	697328	697198	697068	696940	696811	696684	696556	696429	696303	696177	696051	695925	695800	695675	695550	695425	695300	695175	695050	694925	694800	694675	694550	694424
28	700652	700495	700339	700185	700033	699883	699734	699586	699440	699295	699151	699009	698868	698728	698589	698451	698314	698179	698044	697910	697777	697645	697513	697382	697252	697123	696994	696866	696739	696612	696486	696359	696234	696109	695984	695859	695735	695611	695487	695363	695239	695116	694992	694869	694745	694621	694497	694373	694249
29	700407	700252	700098	699946	699796	699647	699500	699354	699210	699066	698925	698784	698644	698506	698369	698232	698097	697963	697830	697697	697565	697435	697305	697175	697047	696919	696791	696665	696539	696413	696288	696163	696039	695915	695791	695668	695545	695422	695299	695177	695055	694932	694810	694688	694565	694443	694320	694198	694075
30	700161	700008	699856	699706	699558	699411	699266	699122	698979	698838	698697	698558	698421	698284	698148	698014	697880	697747	697615	697484	697354	697225	697096	696968	696841	696715	696589	696463	696339	696214	696090	695967	695844	695721	695599	695477	695355	695234	695113	694991	694870	694749	694628	694507	694386	694265	694144	694023	693901
31	699913	699762	699613	699465	699319	699174	699031	698889	698748	698608	698470	698333	698197	698061	697927	697794	697662	697531	697401	697271	697143	697015	696888	696761	696636	696511	696386	696262	696139	696016	695893	695771	695650	695528	695407	695287	695166	695046	694926	694806	694687	694567	694447	694328	694208	694088	693968	693848	693728
32	699665	699516	699369	699224	699079	698937	698795	698655	698516	698378	698242	698106	697972	697839	697706	697575	697445	697315	697186	697059	696931	696805	696680	696555	696430	696307	696184	696061	695939	695818	695697	695576	695456	695336	695216	695097	694978	694859	694740	694622	694503	694385	694267	694148	694030	693911	693793	693674	693555
33	699415	699268	699124	698980	698838	698698	698558	698420	698283	698148	698013	697879	697747	697615	697485	697355	697226	697099	696972	696845	696720	696595	696471	696348	696225	696103	695981	695860	695740	695620	695500	695381	695262	695143	695025	694907	694789	694672	694555	694437	694320	694203	694086	693969	693852	693735	693618	693501	693383
34	699163	699019	698877	698736	698596	698458	698321	698185	698050	697916	697783	697652	697521	697391	697263	697135	697008	696882	696756	696632	696508	696385	696263	696141	696019	695899	695779	695659	695540	695422	695303	695186	695068	694951	694834	694718	694601	694485	694369	694253	694138	694022	693906	693791	693675	693559	693444	693328	693212
35	698910	698768	698629	698490	698353	698217	698082	697948	697815	697684	697553	697423	697295	697167	697040	696914	696789	696665	696541	696418	696296	696175	696054	695933	695814	695695	695576	695458	695341	695224	695107	694991	694875	694759	694643	694528	694413	694299	694184	694070	693955	693841	693727	693613	693498	693384	693270	693155	693040
36	698654	698516	698379	698243	698108	697974	697842	697710	697580	697450	697322	697194	697067	696942	696817	696693	696569	696447	696325	696204	696084	695964	695845	695726	695608	695491	695374	695257	695141	695026	694910	694796	694681	694567	694453	694339	694226	694112	693999	693886	693773	693661	693548	693435	693322	693209	693096	692983	692869
37	698397	698262	698127	697994	697862	697730	697600	697471	697343	697216	697089	696964	696839	696716	696593	696471	696349	696229	696109	695989	695871	695753	695635	695518	695402	695286	695171	695056	694942	694827	694714	694600	694487	694375	694262	694150	694038	693926	693815	693703	693591	693480	693369	693257	693146	693034	692923	692811	692699
38	698138	698006	697874	697743	697614	697485	697357	697231	697105	696980	696856	696733	696610	696489	696368	696248	696128	696010	695891	695774	695657	695541	695425	695310	695196	695081	694968	694855	694742	694629	694517	694405	694294	694183	694072	693961	693851	693740	693630	693520	693410	693300	693190	693080	692970	692860	692750	692639	692529
39	697877	697747	697619	697491	697364	697238	697113	696989	696866	696743	696621	696500	696380	696261	696142	696024	695907	695790	695674	695558	695443	695329	695215	695102	694989	694876	694764	694653	694542	694431	694320	694210	694100	693991	693881	693772	693663	693554	693445	693337	693228	693120	693011	692903	692794	692685	692577	692468	692359
40	697613	697487	697361	697236	697112	696989	696867	696745	696625	696505	696385	696267	696149	696032	695915	695799	695684	695569	695455	695342	695229	695116	695004	694893	694781	694671	694561	694451	694341	694232	694123	694015	693906	693798	693690	693583	693475	693368	693261	693154	693046	692939	692832	692725	692618	692511	692404	692296	692189
41	697347	697224	697102	696980	696859	696739	696619	696500	696382	696265	696148	696032	695916	695802	695687	695574	695460	695348	695236	695124	695013	694903	694793	694683	694574	694465	694356	694248	694140	694033	693926	693819	693712	693606	693500	693393	693288	693182	693076	692970	692865	692759	692654	692548	692443	692337	692231	692125	692019
42	697078	696959	696840	696721	696603	696486	696370	696254	696138	696024	695909	695796	695683	695570	695458	695347	695236	695125	695016	694906	694797	694689	694580	694473	694365	694258	694152	694045	693939	693834	693728	693623	693518	693413	693308	693204	693100	692995	692891	692787	692683	692579	692475	692371	692267	692163	692058	691954	691849
43	696807	696691	696575	696460	696346	696232	696118	696005	695893	695781	695669	695558	695447	695337	695228	695119	695010	694902	694794	694687	694580	694474	694367	694262	694156	694051	693946	693842	693738	693634	693530	693426	693323	693220	693117	693014	692911	692809	692706	692604	692501	692399	692296	692194	692091	691988	691886	691783	691679
44	696532	696420	696308	696197	696085	695975	695864	695754	695645	695536	695427	695319	695211	695103	694996	694890	694783	694678	694572	694467	694362	694258	694154	694050	693946	693843	693740	693638	693535	693433	693331	693229	693128	693026	692925	692824	692723	692622	692521	692420	692319	692218	692117	692016	691915	691814	691713	691611	691510
45	696254	696146	696038	695930	695823	695715	695608	695502	695395	695289	695183	695078	694973	694868	694763	694659	694555	694452	694349	694246	694143	694041	693939	693837	693736	693635	693534	693433	693332	693232	693132	693032	692932	692833	692733	692634	692534	692435	692336	692236	692137	692038	691938	691839	691739	691640	691540	691440	691340
46	695974	695870	695765	695662	695558	695454	695350	695247	695143	695040	694938	694835	694733	694630	694529	694427	694326	694225	694124	694023	693923	693823	693723	693624	693524	693425	693326	693228	693129	693031	692932	692834	692736	692638	692540	692443	692345	692247	692150	692052	691955	691857	691759	691661	691563	691465	691367	691269	691170
47	695689	695590	695490	695390	695290	695190	695089	694989	694889	694790	694690	694590	694491	694392	694292	694194	694095	693996	693898	693800	693702	693604	693507	693409	693312	693215	693118	693021	692925	692828	692732	692636	692539	692443	692347	692251	692155	692060	691964	691868	691772	691676	691580	691483	691387	691291	691194	691097	691000
48	695401	695306	695211	695115	695019	694923	694826	694730	694633	694537	694440	694344	694247	694151	694055	693958	693862	693766	693671	693575	693479	693384	693289	693194	693099	693004	692909	692814	692720	692625	692531	692436	692342	692248	692154	692060	691965	691871	691777	691683	691588	691494	691400	691305	691210	691115	691020	690925	690830
49	695110	695019	694928	694837	694745	694653	694560	694467	694374	694281	694188	694095	694002	693908	693815	693721	693628	693535	693442	693349	693256	693163	693070	692977	692884	692791	692699	692606	692514	692421	692329	692236	692144	692052	691959	691867	691775	691682	691590	691497	691405	691312	691219	691126	691033	690940	690847	690753	690659
50	694814	694729	694642	694555	694468	694380	694291	694202	694113	694024	693934	693844	693754	693664	693573	693483	693392	693302	693211	693121	693030	692940	692849	692759	692668	692578	692488	692397	692307	692216	692126	692036	691945	691855	691764	691674	691583	691493	691402	691312	691221	691130	691039	690947	690856	690765	690673	690581	690489
51	694514	694434	694353	694270	694187	694104	694019	693934	693849	693763	693677	693591	693504	693417	693330	693242	693155	693067	692979	692892	692804	692716	692628	692540	692452	692363	692275	692187	692099	692011	691922	691834	691746	691657	691569	691480	691392	691303	691214	691125	691036	690947	690858	690768	690678	690588	690498	690408	690318
52	694210	694135	694059	693982	693903	693824	693744	693663	693582	693500	693418	693335	693251	693168	693084	693000	692915	692830	692746	692661	692575	692490	692405	692319	692233	692148	692062	691976	691890	691804	691718	691631	691545	691459	691372	691286	691199	691112	691025	690938	690851	690763	690676	690588	690500	690412	690324	690235	690146
53	693901	693832	693761	693689	693616	693541	693466	693389	693312	693234	693156	693076	692997	692916	692836	692755	692674	692592	692510	692428	692345	692263	692180	692097	692014	691931	691847	691764	691680	691596	691512	691428	691344	691259	691175	691090	691006	690921	690836	690750	690665	690579	690494	690408	690321	690235	690148	690061	689974
54	693587	693524	693459	693393	693324	693255	693184	693112	693039	692965	692891	692815	692739	692663	692586	692508	692430	692351	692272	692193	692114	692034	691954	691873	691793	691712	691631	691550	691469	691387	691305	691223	691141	691059	690977	690894	690811	690728	690645	690562	690478	690395	690311	690227	690142	690057	689973	689887	689802
55	693269	693212	693153	693092	693029	692964	692898	692831	692763	692693	692623	692552	692479	692406	692333	692259	692184	692109	692033	691957	691880	691803	691726	691648	691570	691492	691414	691335	691256	691177	691097	691018	690938	690858	690777	690697	690616	690535	690454	690373	690291	690209	690127	690045	689962	689879	689796	689713	689629
56	692945	692894	692841	692786	692729	692670	692609	692547	692483	692418	692352	692285	692217	692147	692078	692007	691936	691864	691791	691718	691645	691571	691496	691421	691346	691271	691195	691119	691042	690965	690888	690811	690733	690655	690577	690499	690420	690341	690262	690183	690103	690023	689943	689862	689782	689701	689619	689538	689456
57	692615	692572	692525	692476	692425	692371	692316	692259	692200	692139	692078	692015	691951	691886	691820	691753	691685	691617	691547	691478	691407	691336	691265	691193	691120	691048	690974	690901	690827	690752	690678	690603	690527	690452	690376	690300	690223	690146	690069	689992	689914	689836	689758	689679	689600	689521	689442	689362	689282
58	692280	692244	692204	692161	692116	692068	692018	691966	691913	691857	691800	691742	691682	691621	691559	691496	691432	691367	691301	691235	691168	691100	691031	690962	690893	690823	690752	690681	690610	690538	690466	690393	690320	690247	690173	690099	690025	689950	689875	689800	689724	689648	689572	689495	689418	689341	689263	689185	689107
59	691939	691910	691877	691841	691802	691761	691717	691670	691622	691571	691519	691465	691410	691353	691295	691236	691176	691115	691053	690990	690926	690861	690796	690730	690663	690596	690528	690460	690392	690322	690253	690183	690112	690041	689970	689898	689826	689753	689680	689607	689534	689460	689385	689311	689236	689160	689084	689008	688932
60	691591	691570	691545	691516	691484	691448	691410	691370	691327	691281	691234	691185	691134	691082	691028	690973	690917	690860	690801	690742	690682	690620	690558	690495	690432	690368	690303	690238	690172	690105	690038	689970	689902	689834	689765	689695	689625	689555	689484	689413	689342	689270	689198	689125	689052	688978	688905	688830	688756
61	691237	691224	691207	691185	691160	691131	691099	691064	691027	690987	690945	690901	690855	690808	690759	690708	690656	690602	690548	690492	690435	690377	690318	690259	690199	690137	690076	690013	689950	689886	689822	689757	689691	689625	689558	689491	689424	689356	689287	689218	689149	689079	689009	688938	688867	688796	688724	688652	688579
62	690876	690871	690862	690848	690830	690808	690783	690755	690723	690689	690653	690614	690573	690530	690485	690439	690391	690342	690291	690239	690186	690132	690076	690020	689963	689905	689846	689787	689726	689665	689604	689541	689478	689415	689351	689286	689221	689155	689089	689022	688955	688888	688819	688751	688682	688612	688542	688472	688401
63	690507	690512	690511	690505	690495	690480	690462	690440	690415	690387	690356	690322	690287	690249	690209	690167	690123	690078	690032	689983	689934	689884	689832	689779	689725	689670	689615	689558	689501	689443	689384	689324	689264	689203	689141	689079	689017	688953	688889	688825	688760	688695	688629	688562	688495	688428	688360	688291	688223
64	690131	690145	690154	690156	690154	690147	690135	690120	690102	690079	690054	690027	689996	689963	689928	689891	689852	689811	689769	689725	689680	689633	689585	689535	689485	689434	689381	689328	689273	689218	689162	689105	689048	688990	688931	688871	688811	688750	688689	688626	688564	688501	688437	688373	688308	688242	688177	688110	688043
65	689747	689771	689789	689800	689806	689807	689803	689795	689783	689768	689749	689727	689702	689674	689644	689612	689578	689542	689503	689464	689422	689379	689335	689289	689243	689195	689145	689095	689044	688992	688939	688885	688830	688775	688718	688661	688604	688545	688486	688427	688366	688305	688244	688182	688119	688056	687992	687928	687863
66	689355	689389	689417	689437	689452	689461	689465	689464	689459	689451	689438	689422	689403	689381	689356	689329	689300	689268	689235	689199	689162	689123	689083	689041	688998	688953	688907	688860	688812	688763	688713	688662	688611	688558	688504	688450	688395	688339	688283	688225	688167	688109	688050	687990	687929	687868	687806	687744	687681
67	688954	688999	689037	689067	689091	689109	689121	689128	689130	689128	689122	689113	689100	689083	689064	689042	689018	688991	688962	688931	688898	688864	688827	688789	688750	688709	688667	688623	688579	688533	688486	688438	688389	688339	688289	688237	688185	688131	688077	688023	687967	687911	687854	687796	687738	687679	687620	687560	687499
68	688544	688601	688649	688690	688723	688750	688770	688785	688795	688801	688802	688798	688792	688781	688768	688752	688732	688711	688687	688660	688632	688601	688569	688535	688500	688462	688424	688384	688343	688300	688256	688212	688166	688119	688071	688022	687972	687922	687870	687818	687765	687711	687657	687602	687546	687489	687432	687374	687315
69	688124	688193	688253	688304	688348	688384	688413	688437	688455	688467	688475	688479	688479	688475	688467	688457	688443	688426	688407	688386	688362	688336	688308	688278	688246	688213	688178	688142	688104	688065	688025	687983	687940	687896	687851	687805	687759	687711	687662	687612	687562	687511	687459	687406	687352	687298	687243	687187	687131
70	687694	687776	687848	687911	687964	688010	688049	688081	688108	688128	688144	688155	688161	688163	688162	688157	688149	688138	688124	688107	688088	688067	688043	688018	687990	687961	687930	687897	687863	687827	687790	687752	687713	687672	687630	687587	687543	687498	687452	687405	687357	687308	687259	687208	687157	687105	687052	686999	686945
71	687254	687350	687434	687508	687573	687629	687678	687719	687754	687783	687806	687824	687838	687847	687852	687853	687851	687845	687837	687825	687811	687795	687776	687754	687731	687706	687679	687650	687620	687588	687554	687519	687483	687445	687406	687366	687325	687283	687240	687196	687150	687104	687057	687009	686961	686911	686861	686809	686757
72	686803	686913	687010	687097	687173	687240	687299	687350	687394	687431	687463	687488	687509	687525	687537	687544	687548	687549	687545	687539	687530	687519	687504	687488	687469	687448	687425	687400	687373	687345	687315	687284	687251	687216	687181	687144	687106	687066	687026	686985	686942	686899	686854	686809	686763	686716	686668	686619	686569
73	686341	686465	686577	686676	686764	686843	686912	686973	687026	687073	687113	687146	687175	687198	687217	687231	687241	687247	687250	687249	687246	687239	687229	687218	687203	687187	687168	687147	687124	687100	687073	687046	687016	686985	686953	686919	686884	686848	686810	686772	686732	686691	686650	686607	686563	686518	686473	686426	686379
74	685867	686007	686133	686245	686346	686437	686517	686588	686652	686707	686756	686798	686835	686865	686891	686912	686929	686941	686950	686955	686957	686955	686951	686944	686934	686922	686908	686891	686872	686852	686829	686805	686779	686752	686723	686692	686660	686627	686593	686557	686520	686482	686443	686403	686362	686320	686277	686233	686188
75	685380	685536	685677	685804	685919	686021	686113	686196	686269	686335	686393	686444	686488	686527	686560	686588	686612	686630	686645	686656	686664	686668	686669	686666	686662	686654	686644	686632	686617	686601	686582	686562	686539	686516	686490	686463	686434	686404	686373	686340	686306	686271	686235	686198	686159	686120	686079	686038	685995
76	684880	685054	685211	685353	685481	685597	685701	685795	685879	685955	686022	686082	686135	686182	686223	686259	686289	686315	686336	686353	686366	686376	686382	686385	686385	686383	686377	686369	686359	686347	686332	686316	686297	686277	686255	686231	686206	686179	686151	686122	686091	686058	686025	685990	685955	685918	685880	685841	685801
77	684367	684558	684732	684890	685033	685162	685279	685385	685481	685567	685644	685714	685776	685831	685880	685923	685961	685994	686022	686045	686064	686080	686092	686100	686105	686108	686107	686104	686098	686090	686079	686067	686052	686036	686017	685997	685975	685952	685927	685901	685873	685844	685813	685781	685748	685714	685679	685642	685605
78	683839	684050	684241	684415	684574	684717	684848	684966	685074	685171	685259	685338	685410	685474	685531	685582	685627	685667	685702	685732	685758	685779	685797	685811	685821	685829	685833	685835	685833	685830	685823	685815	685804	685792	685777	685761	685742	685722	685701	685677	685653	685627	685599	685570	685540	685509	685476	685442	685407
79	683296	683527	683737	683929	684103	684262	684406	684538	684657	684766	684865	684955	685036	685109	685175	685235	685288	685335	685377	685414	685446	685474	685497	685517	685533	685546	685555	685562	685565	685566	685564	685560	685554	685545	685534	685521	685507	685490	685472	685452	685430	685407	685383	685357	685330	685301	685271	685240	685208
80	682737	682989	683219	683429	683620	683795	683954	684099	684232	684353	684463	684564	684655	684738	684813	684881	684942	684997	685047	685091	685130	685164	685194	685219	685241	685259	685274	685285	685294	685299	685302	685302	685300	685295	685288	685279	685268	685255	685241	685224	685206	685186	685165	685142	685118	685092	685065	685037	685007
81	682161	682436	682687	682916	683125	683316	683491	683651	683797	683930	684053	684164	684266	684359	684444	684521	684590	684654	684711	684762	684808	684849	684885	684917	684944	684968	684988	685005	685018	685028	685036	685041	685043	685042	685039	685034	685027	685018	685007	684994	684979	684963	684944	684925	684903	684881	684857	684831	684804
82	681568	681867	682140	682389	682617	682825	683016	683191	683351	683498	683633	683756	683869	683972	684067	684153	684232	684303	684369	684427	684481	684528	684571	684609	684643	684673	684698	684720	684739	684754	684766	684776	684782	684786	684787	684787	684783	684778	684770	684761	684750	684737	684722	684705	684687	684667	684646	684624	684600
83	680957	681281	681577	681847	682095	682321	682529	682720	682895	683056	683204	683339	683464	683578	683683	683779	683867	683947	684020	684087	684148	684203	684252	684297	684337	684373	684404	684432	684456	684476	684493	684507	684518	684527	684533	684536	684536	684535	684531	684526	684518	684508	684497	684483	684468	684452	684434	684414	684393
84	680327	680677	680997	681290	681558	681804	682030	682237	682428	682603	682765	682913	683049	683175	683290	683397	683494	683583	683665	683740	683809	683871	683928	683980	684026	684068	684106	684139	684168	684194	684216	684235	684251	684264	684274	684282	684287	684289	684289	684287	684283	684277	684269	684259	684248	684234	684219	684203	684185
85	679677	680055	680401	680717	681007	681273	681518	681743	681949	682140	682315	682477	682626	682763	682890	683007	683114	683213	683304	683388	683464	683534	683599	683657	683710	683759	683802	683842	683877	683908	683935	683960	683980	683998	684013	684025	684034	684040	684045	684046	684046	684044	684039	684033	684024	684014	684002	683989	683974
86	679005	679413	679786	680127	680440	680727	680992	681235	681459	681665	681855	682031	682193	682343	682481	682609	682727	682835	682936	683028	683113	683191	683263	683329	683389	683444	683494	683540	683581	683618	683651	683680	683706	683728	683748	683764	683778	683788	683797	683803	683806	683807	683806	683804	683799	683792	683783	683773	683761
87	678311	678750	679152	679519	679857	680166	680451	680714	680955	681178	681384	681575	681751	681913	682064	682203	682331	682450	682560	682662	682756	682842	682922	682995	683063	683125	683181	683233	683280	683323	683361	683396	683427	683455	683479	683500	683518	683533	683546	683556	683563	683568	683571	683572	683571	683567	683562	683555	683546
88	677594	678066	678498	678893	679256	679589	679896	680178	680439	680680	680902	681107	681298	681474	681637	681788	681928	682057	682177	682288	682391	682486	682574	682656	682731	682800	682863	682921	682975	683024	683068	683108	683145	683177	683206	683232	683255	683275	683292	683306	683317	683326	683333	683337	683340	683340	683338	683334	683329
89	676852	677359	677823	678248	678637	678995	679325	679629	679909	680168	680407	680629	680834	681024	681200	681364	681515	681656	681787	681908	682020	682124	682221	682310	682393	682469	682540	682605	682665	682720	682770	682816	682858	682896	682930	682961	682989	683013	683034	683053	683068	683081	683092	683100	683106	683110	683112	683111	683109
90	676084	676629	677126	677582	678000	678384	678738	679064	679365	679643	679900	680138	680359	680564	680754	680930	681094	681246	681388	681519	681641	681755	681860	681958	682049	682133	682211	682283	682350	682411	682467	682519	682567	682610	682650	682686	682718	682747	682773	682796	682816	682834	682848	682860	682870	682877	682883	682886	682887
91	675289	675873	676406	676895	677343	677754	678133	678483	678805	679104	679380	679635	679873	680093	680297	680487	680664	680828	680981	681123	681255	681378	681493	681600	681699	681791	681876	681956	682029	682097	682160	682218	682272	682321	682366	682407	682444	682478	682509	682536	682561	682582	682601	682617	682631	682642	682651	682658	682662
92	674466	675091	675662	676185	676665	677105	677511	677885	678230	678550	678846	679120	679374	679610	679830	680034	680224	680400	680565	680718	680861	680995	681119	681234	681342	681442	681536	681623	681703	681778	681848	681912	681972	682027	682077	682124	682167	682206	682241	682273	682302	682328	682351	682371	682389	682404	682417	682427	682435
93	673612	674281	674893	675452	675965	676436	676870	677270	677639	677981	678297	678591	678863	679116	679351	679570	679773	679963	680140	680305	680459	680603	680737	680862	680979	681088	681189	681284	681372	681454	681530	681601	681667	681728	681784	681837	681885	681929	681969	682006	682040	682070	682098	682122	682144	682163	682179	682193	682205
94	672726	673442	674096	674694	675242	675746	676209	676636	677031	677396	677734	678047	678338	678609	678861	679095	679313	679517	679706	679883	680049	680203	680348	680483	680609	680726	680836	680939	681035	681124	681207	681285	681357	681425	681487	681545	681599	681648	681694	681736	681774	681809	681841	681870	681896	681919	681939	681957	681973
95	671806	672573	673271	673910	674496	675033	675528	675984	676405	676795	677155	677490	677801	678089	678358	678608	678842	679059	679263	679452	679630	679796	679951	680096	680231	680358	680477	680588	680692	680789	680879	680964	681043	681116	681185	681249	681308	681363	681414	681461	681504	681544	681581	681614	681644	681672	681696	681718	681737
96	670851	671670	672417	673099	673724	674297	674825	675311	675760	676176	676560	676917	677248	677556	677843	678110	678359	678592	678809	679012	679202	679379	679545	679701	679846	679983	680111	680230	680342	680447	680545	680637	680723	680803	680878	680948	681013	681074	681130	681183	681231	681276	681317	681355	681390	681421	681450	681476	681499
97	669858	670734	671531	672259	672926	673537	674100	674618	675096	675539	675948	676328	676681	677009	677315	677600	677865	678113	678345	678561	678764	678954	679131	679298	679454	679600	679737	679866	679987	680100	680206	680305	680398	680485	680567	680643	680714	680780	680842	680900	680954	681003	681050	681092	681131	681167	681200	681230	681258
98	668825	669761	670612	671389	672100	672752	673351	673903	674412	674883	675319	675723	676099	676448	676773	677076	677359	677623	677870	678101	678317	678519	678709	678887	679054	679210	679357	679495	679624	679746	679860	679967	680067	680161	680250	680332	680410	680482	680550	680613	680672	680727	680778	680826	680870	680910	680948	680982	681013
99	667751	668750	669659	670487	671245	671939	672577	673164	673706	674207	674671	675100	675500	675871	676217	676539	676840	677121	677383	677629	677859	678075	678277	678467	678645	678812	678969	679116	679255	679385	679508	679623	679731	679832	679927	680017	680101	680179	680253	680322	680387	680447	680503	680556	680604	680650	680691	680730	680766
[truncated: 51 more columns]
